# Supplementary material for: Determining lineage-specific bacterial growth curves with a novel approach based on amplicon reads normalization using internal standard (ARNIS)
Source: ISME J. 2018 Jul 6;12(11):2640–54. doi: 10.1038/s41396-018-0213-y (PMC6194029; doi:10.1038/s41396-018-0213-y)
Supplement: Supplementary file 5 — Supplementary Table 3 [file 41396_2018_213_MOESM5_ESM.xlsx]

## Sheet: Arkusz1
Supplementary Table 3. List of OTUs with taxonomic affiliation,the corresponding response type to the bactrivore removal (see Fig. 4 in the main text), initial and late growth rates, and the values ARNIS ratio in each sample.
OUT no.	Taxonomy	Response type	Control treatment				Bacterivore-free treatment				Treatment	Filtered-1micron	Filtered-1micron	Filtered-1micron	Filtered-1micron	Filtered-1micron	Filtered-1micron	Filtered-1micron	Filtered-1micron	Filtered-1micron	Filtered-1micron	Filtered-1micron	Filtered-1micron	Filtered-1micron	Filtered-1micron	Control	Control	Control	Control	Control	Control	Control	Control	Control	Control	Control	Control	Control	Control
			initial growth rate d-1 (0-21h)		late growth rate d-1 (21-69 h)		initial growth rate d-1 (0-21h)		late growth rate d-1 (21-69 h)		replicate	A	B	C	A	B	C	A	B	C	B	C	A	B	C	A	B	C	A	B	C	B	C	A	B	C	A	B	C
			average	sd	average	sd	average	sd	average	sd	Time(h)	0	0	0	12	12	12	21	21	21	45	45	69	69	69	0	0	0	12	12	12	21	21	21	45	45	69	69	69
OTU_3	Actinobacteria, clade acI B1	Type C	2.30909	0.884013	-0.242374	0.265066	3.5228	0.529213	-0.408036	0.0846504		2.51787	4.29064	3.06504	3.68856	3.20685	3.11182	11.4311	11.8259	14.3285	9.3384	5.58382	6.0729	4.50062	6.12646	2.41426	6.78324	3.10039	2.33934	3.02704	1.72876	7.62696	5.09537	4.23152	4.1236	4.65181	3.55141	2.54673	5.27436
OTU_12	Verrucomicrobia, FukuN18 freshwater group	Type C	1.72836	1.3692	0.30432	0.146216	2.83455	0.0802534	0.431886	0.0369081		1.52816	2.34629	1.77901	2.12914	2.27538	2.01398	6.28827	6.36296	5.91606	9.54753	9.3526	6.60222	5.46816	6.90516	1.70328	2.74135	2.25	1.59672	2.46953	1.34379	5.04389	2.79564	2.62646	2.87765	3.17409	5.34833	6.66542	6.45
OTU_24	Bacteroidetes, Leadbetterella	Type C	6.39976	2.25784	-0.807993	0.480545	6.5756	0.0934964	0.460585	0.152633		0.524531	0.849823	0.572062	0.741088	0.628173	0.552316	8.84949	7.58889	6.24818	13.3992	8.89017	5.42789	4.37953	5.15807	0.452794	1	0.510827	0.24918	0.415451	0.268627	7.279	2.63215	1.94358	1.90137	1.3468	0.85347	0.933645	1.43205
OTU_1	Actinobacteria, clade acI A6	Type C	1.52662	0.901127	-0.295143	0.250383	1.43068	0.448263	-0.153761	0.11928		0.542096	0.89576	0.600148	0.983427	1.13452	0.874601	1.91837	2.1037	3.08759	2.24715	1.45376	1.83994	1.44195	1.86689	0.539499	1.23497	0.705709	0.921311	0.898283	0.393464	1.69279	1.11717	0.959144	0.971286	0.849582	0.857326	0.797196	1.20385
OTU_18	Betaproteobacteria, Limnohabitans	Type C	0.024715	1.57606	-0.818264	0.746355	1.99166	0.697303	0.278841	0.176959		0.227741	0.311837	0.275684	0.917761	0.656091	0.644968	1.6352	2.02963	5.0438	3.02281	1.0896	3.49287	2.35581	1.59734	0.258189	0.347905	0.784449	0.237705	0.148498	0.0529412	1.19436	0.258856	0.243191	0.310861	0.193593	0.267352	0.360748	0.261538
OTU_25	Betaproteobacteria, Methylopumilus planktonicus (LD28)	Type B	3.53675	0.088255	-1.14486	0.496554	3.84275	0.67713	-0.889909	0.498763		0.526953	0.809187	0.534368	0.372733	0.354061	0.365415	1.54082	1.94815	1.21168	1.98099	1.53757	0.667195	0.571785	0.898502	0.37508	1.11293	0.558071	0.401639	0.297854	0.299346	1.51724	1.15804	1.08949	0.926342	0.89415	0.253213	0.170093	0.325641
OTU_60	Bacteroidetes, Candidatus Aquirestis	Type E	3.57654	0.948832	-0.692327	0.385835	-1.36603	0.0898357	1.1711	0.0844946		0.155663	0.219965	0.152993	0.0153221	0.00507614	0.0155751	0.706633	0.0703704	0.0437956	0.026616	0.0520231	0.106181	0.0911361	0.15807	0.520873	1.1949	0.58563	0.537705	0.545923	0.360131	1.36364	2.53134	1.71206	3.15356	2.21588	1.04499	1.25607	0.892308
OTU_38	Verrucomicrobia, Prosthecobacter	Type B	2.95074	0.406011	-0.228145	0.265072	4.45069	0.586161	-0.147389	0.167792		0.350697	0.576855	0.404287	0.184803	0.161168	0.16893	1.03316	1.03333	0.70438	0.984791	0.742775	0.782884	0.545568	0.727121	0.535003	1.39526	0.691929	0.295082	0.406438	0.223529	0.880878	1.06267	0.791829	0.548065	0.817549	0.879177	0.814953	0.84359
OTU_5065	Actinobacteria, Candidatus Planktophila	Type C	3.02707	0.842498	-0.435959	0.351193	3.41951	1.02666	0.199887	0.0851843		0.268322	0.427562	0.287509	0.292683	0.326142	0.291933	0.770408	1.04815	1.61679	1.3346	0.864162	0.944532	0.794007	1.11647	0.282595	0.672131	0.339567	0.219672	0.224464	0.113725	0.739812	0.493188	0.463035	0.334582	0.32312	0.385604	0.343925	0.669231
OTU_42	Bacteroidetes, Fluviicola	Type C	5.30283	3.38762	-0.697177	1.01735	7.74049	0.481053	-0.450511	0.191051		0.162326	0.316254	0.198817	0.173233	0.137056	0.116214	2.62755	2.98148	2.13139	2.44106	1.9422	1.01109	0.851436	1.2995	0.122672	0.247723	0.109252	0.0786885	0.209013	0.0339869	1.78683	0.386921	0.315175	0.285893	0.261838	0.410026	0.251402	0.612821
OTU_44	Betaproteobacteria, Nitrosomonadaceae	Type E	-0.0645992	0.212963	1.38078	0.252291	2.32373	0.860663	1.06235	0.0788993		0.100545	0.133392	0.101256	0.0816135	0.0761421	0.0850639	0.283163	0.151852	0.167883	0.0912548	0.147399	0.229794	0.249688	0.450915	0.333333	0.540984	0.437008	0.286885	0.702146	0.396732	0.363636	0.414169	0.441634	0.436954	0.4039	1.3072	1.45421	1.92051
OTU_244	Betaproteobacteria, Polynucleobacter	Type C	2.93437	0.644824	-0.522906	0.164356	4.40799	0.132002	0.474364	0.294583		0.224107	0.374558	0.269032	0.197311	0.214467	0.185703	1.01276	1.07778	1.02555	2.13308	1.33815	0.48019	0.39201	0.512479	0.202954	0.595628	0.259843	0.254098	0.300858	0.177778	0.874608	0.683924	0.616732	0.533084	0.339833	0.291774	0.484112	0.535897
OTU_48	Bacteroidetes, Flavobacterium	Type C	6.16012	2.89457	-0.888728	0.554409	6.58327	1.08211	-0.477196	0.140125		0.0411872	0.0742049	0.0458241	0.226391	0.163706	0.150958	2.46939	1.34815	2.76642	2.29658	1.78613	0.961965	0.682896	0.800333	0.0777136	0.202186	0.0738189	0.0622951	0.15279	0.0620915	2.11912	0.645777	0.441634	0.466916	0.320334	0.178663	0.2	0.371795
OTU_51	Verrucomicrobia, FukuN18 freshwater group	Type B	3.75027	1.22549	0.949945	0.489966	4.31391	0.632668	0.0639618	0.763794		0.190188	0.321555	0.215817	0.0988118	0.119289	0.0942492	0.568878	0.692593	0.361314	0.239544	0.16763	0.353407	0.253433	0.425957	0.204881	0.506375	0.290354	0.106557	0.255365	0.160131	0.717868	0.697548	0.59144	0.510612	0.395543	1.15681	0.933645	1.44615
OTU_10	Betaproteobacteria, Polynucleobacter	Type C	3.33001	1.1448	1.26685	0.0490022	3.89056	0.785885	-0.292204	0.422705		0.233192	0.284452	0.218034	0.114134	0.19797	0.14377	0.352041	1.07037	0.686131	0.48289	0.456647	0.44691	0.250936	0.399334	0.204881	0.577413	0.295276	0.116393	0.190129	0.0797386	0.407524	0.430518	0.42607	0.303371	0.35376	0.718509	1.04019	1.3
OTU_62	Bacteroidetes, Saprospiraceae	Type E	3.73031	0.490619	-0.872034	0.0134035	0.0600403	1.66117	0.705226	0.133264		0.0575409	0.0724382	0.0650407	0.00531582	0.00507614	0.0071885	0.30102	0.0222222	0.0474453	0.0494297	0.0144509	0.0301109	0.0337079	0.0266223	0.236352	0.528233	0.274606	0.219672	0.253219	0.172549	0.727273	1.07084	0.819066	1.5593	0.889972	0.452442	0.645794	0.375641
OTU_65	Planctomycetes, Planctomycetaceae	Type B	1.97812	0.387497	-3.03873	0.335356	4.56171	0.229801	-1.18512	0.111522		0.314961	0.45053	0.308204	0.0856785	0.116751	0.105032	0.47449	0.703704	0.532847	0.269962	0.355491	0.0427892	0.0536829	0.063228	0.179191	0.442623	0.266732	0.17377	0.167382	0.169281	0.360502	0.408719	0.309339	0.791511	1.43593	0.0347044	0.0299065	0.0871795
OTU_15	Actinobacteria, clade acSTL	Type C	3.12516	0.69506	-0.805036	0.381996	4.53087	0.338728	-0.864572	0.289816		0.133253	0.214664	0.124908	0.12758	0.282995	0.166534	0.67602	1.38889	1.04745	0.623574	0.734104	0.202853	0.132335	0.204659	0.114322	0.302368	0.191929	0.144262	0.209871	0.126797	0.589342	0.708447	0.309339	0.19975	0.270195	0.147815	0.182243	0.248718
OTU_37	Bacteroidetes, Algoriphagus	Type B	3.43242	0.931488	-0.504298	0.130256	5.40096	0.539793	-0.407788	0.0934245		0.225924	0.328622	0.223208	0.0797373	0.0850254	0.0467252	0.561224	0.551852	0.445255	0.410646	0.346821	0.213946	0.229713	0.242928	0.22736	0.522769	0.272638	0.132787	0.187554	0.0843137	0.460815	0.490463	0.441634	0.40824	0.320334	0.18509	0.21215	0.210256
OTU_28	Verrucomicrobia, Opitutae, vadinHA64	Type C	2.62881	0.789616	-1.04331	0.775179	1.17686	0.410408	0.502733	0.0712284		0.303452	0.409894	0.285292	0.189493	0.324873	0.192093	0.260204	0.6	0.284672	0.319392	0.49711	0.605388	0.541823	0.72213	0.156069	0.291439	0.179134	0.0360656	0.0549356	0.0385621	0.134796	0.133515	0.0817121	0.0349563	0.0264624	0.059126	0.0327103	0.0333333
OTU_383	Betaproteobacteria, Albidiferax_3	Type C	-1.92224	1.5826	-0.280771	0.489861	0.460684	0.241603	0.436991	0.180307		0.142944	0.212014	0.182557	0.184803	0.323604	0.157748	0.272959	0.277778	0.244526	0.524715	0.196532	0.59588	0.260924	0.261231	0.226076	0.291439	0.252953	0.203279	0.0961373	0.0477124	0.316614	0.117166	0.169261	0.138577	0.132312	0.128535	0.148598	0.194872
OTU_5	Actinobacteria, Ilumatobacter	Type B	-1.89687	1.01087	0.786766	0.402107	0.40612	0.320761	0.655022	0.584326		0.122956	0.172261	0.127864	0.174171	0.177665	0.160942	0.147959	0.207407	0.248175	0.140684	0.0722543	0.237718	0.210986	0.271215	0.163776	0.211293	0.145669	0.198361	0.375966	0.206536	0.141066	0.125341	0.103113	0.0986267	0.122563	0.1491	0.28785	0.202564
OTU_16	Actinobacteria, clade acI A1	Type C	0.188037	0.783045	-0.34932	0.396327	2.33451	0.858154	0.00192726	0.182666		0.101151	0.162544	0.133777	0.189493	0.148477	0.170927	0.321429	0.377778	0.547445	0.406844	0.239884	0.423138	0.303371	0.362729	0.106615	0.256831	0.142717	0.139344	0.133476	0.0607843	0.257053	0.158038	0.157588	0.123596	0.108635	0.177378	0.168224	0.258974
OTU_17	Bacteroidetes, Fluviicola	Type C	6.4996	3.83397	-1.08578	0.733772	4.98093	0.786977	0.368042	0.453249		0.0963053	0.142226	0.104213	0.130707	0.10533	0.0898562	0.752551	0.548148	0.813869	1.09125	0.696532	0.714739	0.621723	0.730449	0.0533076	0.107468	0.0688976	0.00983607	0.0381974	0.0124183	0.561129	0.13624	0.0914397	0.0836454	0.0571031	0.0347044	0.0224299	0.0320513
OTU_14	Bacteroidetes, NS9 marine group	Type B	4.3123	1.83104	-0.473664	0.234419	5.429	0.481837	-0.551924	0.104016		0.045427	0.0865724	0.0539542	0.0644153	0.0621827	0.0479233	0.418367	0.462963	0.445255	0.254753	0.263006	0.129952	0.129838	0.186356	0.091201	0.178506	0.115157	0.103279	0.129185	0.0300654	0.382445	0.40327	0.332685	0.325843	0.260446	0.197943	0.157944	0.30641
OTU_85	Bacteroidetes, NS11 12 marine group	Type C	5.77949	2.07775	-0.857424	0.361432	5.38586	0.907137	-0.261994	0.12002		0.0520896	0.0671378	0.059867	0.0913071	0.0748731	0.0850639	0.522959	0.507407	0.937956	0.61597	0.476879	0.354992	0.345818	0.420965	0.0327553	0.0837887	0.0423228	0.0213115	0.0527897	0.0222222	0.45768	0.297003	0.122568	0.177278	0.0961003	0.0501285	0.0654206	0.0564103
OTU_87	Verrucomicrobia, Prosthecobacter	Type E	-2.49554	1.42422	0.316624	0.0828741	5.00547	0.784533	0.196796	0.3606		0.0478498	0.0812721	0.0591279	0.0225141	0.0380711	0.0219649	0.173469	0.296296	0.10219	0.163498	0.182081	0.215531	0.148564	0.212978	0.122672	0.320583	0.170276	0.0639344	0.111588	0.0222222	0.216301	0.228883	0.182879	0.071161	0.140669	0.40617	0.34486	0.432051
OTU_7	Actinobacteria, Candidatus Planktophila	Type C	2.82884	0.93773	-0.573984	0.47386	3.4549	0.892495	-0.363259	0.154962		0.0726832	0.133392	0.0849963	0.117886	0.0748731	0.117412	0.293367	0.344444	0.5	0.254753	0.17052	0.202853	0.141074	0.199667	0.0687219	0.213115	0.0856299	0.0819672	0.103433	0.0385621	0.244514	0.207084	0.155642	0.0861423	0.115599	0.128535	0.0971963	0.203846
OTU_101	Verrucomicrobia, Brevifollis	Type E	-4.46347	1.36656	-0.363529	0.124966	6.15889	1.45665	0.582894	0.436103		0.0539067	0.0848057	0.0569106	0.00469043	0.00507614	0.00399361	0.0816327	0.0296296	0.040146	0.0722433	0.0404624	0.0348653	0.031211	0.0532446	0.348748	0.823315	0.383858	0.0622951	0.115451	0.0189542	0.191223	0.277929	0.231518	0.172285	0.17688	0.230077	0.130841	0.153846
OTU_53	Betaproteobacteria, Caenimonas		4.21302	2.80913	-0.910159	0.487218	0.686385	0.270785	0.381306	0.290993		0.0648092	0.0848057	0.0606061	0.0950594	0.102792	0.0954473	0.135204	0.151852	1.72263	0.296578	0.138728	0.293185	0.15231	0.151414	0.0622993	0.0819672	0.0738189	0.0311475	0.0472103	0.0143791	0.257053	0.0681199	0.138132	0.0599251	0.0320334	0.0488432	0.0635514	0.0461538
OTU_31	Betaproteobacteria, Polaromonas	Type C	0.19006	0.375508	0.0757592	0.0760821	2.6716	1.12601	0.423426	0.0679592		0.0587523	0.094523	0.0672579	0.0778612	0.071066	0.0615016	0.170918	0.314815	0.127737	0.463878	0.210983	0.366086	0.304619	0.292845	0.061657	0.0947177	0.0600394	0.0934426	0.0467811	0.0163399	0.103448	0.106267	0.0525292	0.071161	0.0654596	0.0655527	0.133645	0.103846
OTU_41	Actinobacteria, clade ac VII	Type B	0.368267	0.548293	-0.0562221	0.274903	1.04865	0.181772	-0.334877	0.0787781		0.0484555	0.0591873	0.0509978	0.0897436	0.0939086	0.0754792	0.112245	0.133333	0.153285	0.0684411	0.0635838	0.0681458	0.0661673	0.0682196	0.0635838	0.112933	0.0600394	0.0688525	0.160086	0.110458	0.122257	0.0899183	0.103113	0.0948814	0.097493	0.0861183	0.0654206	0.14359
OTU_104	Alphaproteobacteria, Sphingomonas		6.53246	2.33098	-2.02426	0.617811	3.22762					0.000605694	0	0	0.000312695	2.69289	0.00159744	0.0102041	0.0111111	0.0109489	0	0	0	0	0	0	0	0.0226378	0.00655738	0.000429185	0.0156863	0.0438871	0.013624	0.114786	0.00374532	0.00278552	0	0	0
OTU_126	Betaproteobacteria, Comamonadaceae	Type E	-0.219016	0.351759	0.390571	0.194068	2.07616	1.65845	0.77585	0.304761		0.0587523	0.0512367	0.059867	0.0222014	0.0266497	0.0163738	0.0841837	0.0296296	0.040146	0.0798479	0.0751445	0.125198	0.101124	0.123128	0.0873475	0.156648	0.102362	0.0377049	0.108584	0.0300654	0.0940439	0.138965	0.0603113	0.0536829	0.114206	0.188946	0.215888	0.201282
OTU_8066	Betaproteobacteria, Polynucleobacter	Type C	2.97893	1.64825	-0.936822	0.277395	5.47641	1.61544	1.04435	0.053698		0.0090854	0.0238516	0.0110865	0.243902	0.204315	0.178115	0.0484694	0.0592593	0.040146	0.174905	0.109827	0.0206022	0.0174782	0.0282862	0.00706487	0.0218579	0.00984252	0.0803279	0.0682403	0.024183	0.0282132	0.0190736	0.0136187	0.00873908	0.00696379	0.00385604	0.00841121	0.00512821
OTU_119	Alphaproteobacteria, Roseomonas	Type E	-0.578171	0.223659	0.18747	0.131106	0.87752	0.171953	1.11652	0.24479		0.0327074	0.0326855	0.0421286	0.058474	0.0659898	0.0435304	0.0535714	0.0407407	0.0547445	0.0646388	0.0375723	0.191759	0.166042	0.136439	0.0841362	0.0892532	0.0688976	0.0606557	0.130901	0.0673203	0.0407524	0.0572207	0.0486381	0.0599251	0.0431755	0.0809769	0.0700935	0.0615385
OTU_92	Bacteroidetes, Ferruginibacter	Type E	4.51331	0.528589	-0.62748	0.399841	6.01508	1.08554	-0.406739	0.247642		0.013931	0.0114841	0.0110865	0.0175109	0.0139594	0.0151757	0.227041	0.155556	0.0912409	0.0988593	0.0780347	0.0633914	0.0649189	0.0682196	0.0500963	0.0619308	0.0472441	0.0344262	0.067382	0.0398693	0.23511	0.324251	0.194553	0.118602	0.119777	0.12982	0.147664	0.225641
OTU_82	Bacteroidetes, Sediminibacterium	Type C	4.22117	3.96335	-0.532765	0.361104	3.41893	1.01858	-0.0595793	0.0957792		0.059358	0.10689	0.0665188	0.050344	0.036802	0.0299521	0.117347	0.155556	0.142336	0.18251	0.124277	0.129952	0.123596	0.113145	0.0385356	0.0746812	0.0324803	0.00491803	0.0785408	0.0176471	0.109718	0.0899183	0.0797665	0.0424469	0.0654596	0.0411311	0.0411215	0.0615385
OTU_3808	Verrucomicrobia, Prosthecobacter	Type E	2.14271	0.745414	0.143396	0.127664	5.29549	1.08442	-0.199181	0.281675		0.0248334	0.0441696	0.0339985	0.0125078	0.0253807	0.0127796	0.145408	0.140741	0.0766423	0.110266	0.083815	0.0871632	0.0574282	0.0948419	0.0571612	0.178506	0.0856299	0.0622951	0.051073	0.0366013	0.106583	0.152589	0.0797665	0.0736579	0.0612813	0.142674	0.121495	0.176923
OTU_2	Betaproteobacteria, Limnohabitans Lim-B	Type C	3.25035	1.04968	-0.684616	0.622618	3.30943	1.246	0.186395	0.293095		0.037553	0.0468198	0.030303	0.0437774	0.0571066	0.0419329	0.140306	0.325926	0.0948905	0.250951	0.153179	0.26149	0.242197	0.209651	0.0166988	0.0200364	0.0167323	0.0180328	0.0244635	0.00980392	0.0877743	0.0544959	0.0350195	0.0362047	0.0167131	0.0359897	0.0448598	0.0423077
OTU_97	Verrucomicrobia, OPB35 soil group	Type C	1.4864	1.18123	0.180327	0.0228396	3.35641	1.99875	0.997908	0.660184		0.0563295	0.0574205	0.0428677	0.0253283	0.0266497	0.0295527	0.0433673	0.203704	0.0985401	0.0304183	0.193642	0.172742	0.154806	0.209651	0.0481696	0.0637523	0.0580709	0.0245902	0.044206	0.0202614	0.0438871	0.0490463	0.0544747	0.0449438	0.0417827	0.0822622	0.0607477	0.0692308
OTU_164	Gammaproteobacteria, Xanthomonadales	Type C	-0.775827	1.88664	0.627636	0.26633	-0.228495	1.52081	1.16389	0.771111		0.0284676	0.0477032	0.0443459	0.0459662	0.0545685	0.034345	0.0586735	0.0259259	0.0437956	0.155894	0.0289017	0.107765	0.122347	0.116473	0.0622993	0.0564663	0.0305118	0.0295082	0.0763949	0.0320261	0.0470219	0.0299728	0.0214008	0.0187266	0.0125348	0.114396	0.0906542	0.125641
OTU_86	Betaproteobacteria, Comamonadaceae	Type E	0.509438	1.07598	0.375065	0.318154	3.99733	3.55174	0.475936	0.538356		0.0248334	0.04947	0.0362158	0.0137586	0.00253807	0.0107827	0.0357143	0.0518519	0.0182482	0.0570342	0.0317919	0.0237718	0.0436954	0.0748752	0.0732177	0.12204	0.0964567	0.0672131	0.0841202	0.051634	0.0532915	0.106267	0.0914397	0.0649189	0.0543175	0.0989717	0.0981308	0.10641
OTU_23	Bacteroidetes, Sediminibacterium	Type B	3.40109	2.20652	-0.664118	0.281939	2.57785	1.10704	-0.204009	0.0567669		0.0514839	0.0706714	0.0495196	0.0347092	0.0736041	0.0323482	0.102041	0.122222	0.120438	0.152091	0.0722543	0.0760697	0.0811486	0.0715474	0.0282595	0.0673953	0.0305118	0.00983607	0.0540773	0.0189542	0.0909091	0.108992	0.0466926	0.0699126	0.045961	0.0488432	0.0439252	0.0692308
OTU_259	Chloroflexi, Roseiflexus	Type D	-0.605726	0.979862	0.475359	0.159171	-1.47503	0.593913	1.68965			0.0581466	0.0759717	0.0502587	0.0325203	0.0279188	0.0267572	0.0408163	0.0222222	0.0255474	0.00760456	0	0.0459588	0.0411985	0.0648918	0.0597302	0.0437158	0.0570866	0.0278689	0.0540773	0.0398693	0.0344828	0.0435967	0.0505837	0.0848939	0.0417827	0.0976864	0.125234	0.107692
OTU_173	Bacteroidetes, Sphingobacteriaceae, LiUU-11-161	Type E	3.88483	0.413025	-0.331307	0.557881	-1.62066	0.93764				0.00302847	0.00795053	0.00517369	0.00187617	0.00253807	0	0.0535714	0	0	0.00380228	0.0144509	0.00316957	0.00374532	0.00998336	0.0430315	0.0892532	0.0600394	0.0393443	0.0553648	0.027451	0.15047	0.283379	0.110895	0.200999	0.122563	0.188946	0.131776	0.25641
OTU_154	Verrucomicrobia, FukuN18 freshwater group	Type B	2.2034	0.526555	0.264431	0.193674	3.42437	1.06826	-0.150266	0.231901		0.0266505	0.0565371	0.0339985	0.018449	0.0317259	0.0207668	0.104592	0.1	0.0547445	0.0874525	0.0375723	0.066561	0.051186	0.0682196	0.0301863	0.0947177	0.0324803	0.0344262	0.0339056	0.0235294	0.0877743	0.0871935	0.0428016	0.0873908	0.129526	0.111825	0.108411	0.132051
OTU_149	Bacteroidetes, Hydrotalea	Type B	2.48471	0.862144	0.278735	0.221174	3.88219	0.42334	-0.293419	0.0186627		0.0187765	0.024735	0.0192166	0.0206379	0.0228426	0.0255591	0.0969388	0.107407	0.0912409	0.110266	0.138728	0.0776545	0.0811486	0.104825	0.0141297	0.0437158	0.0177165	0.0229508	0.0257511	0.0287582	0.0846395	0.0544959	0.0603113	0.124844	0.051532	0.0874036	0.107477	0.157692
OTU_142	Actinobacteria, clade acI-C	Type C	2.63621	1.15044	-1.17931	1.1813	2.53647	1.95618	0.111146	0.485331		0.0381587	0.0512367	0.0362158	0.0534709	0.0304569	0.0491214	0.0612245	0.144444	0.156934	0.117871	0.0491329	0.0855784	0.0649189	0.0865225	0.0411047	0.0801457	0.0482283	0.0344262	0.0304721	0.00980392	0.0658307	0.0708447	0.0428016	0.0187266	0.00696379	0.0462725	0.0299065	0.0589744
OTU_147	Chlorobi, OPB56	Type A	2.49295	2.56338	-1.24812	0.2426	2.90813	0.448714	-0.404842	0.277281		0.0563295	0.0865724	0.0702143	0.0268918	0.0393401	0.0307508	0.0816327	0.137037	0.0766423	0.0722433	0.0375723	0.0396197	0.0337079	0.0565724	0.0545922	0.12204	0.0767717	0.0114754	0.0390558	0.0196078	0.0877743	0.0653951	0.0252918	0.0212235	0.0222841	0.0321337	0.0205607	0.024359
OTU_145	Bacteroidetes, Chitinophagaceae	Type C	4.15009	1.08627	-1.12138	0.875181	4.77398	2.47341	0.432052	0.29413		0.0339188	0.0397527	0.022912	0.0278299	0.034264	0.0103834	0.114796	0.103704	0.178832	0.224335	0.106936	0.196513	0.139825	0.138103	0.0237636	0.0437158	0.0275591	0.0163934	0.0253219	0.0124183	0.119122	0.0817439	0.0564202	0.0162297	0.0264624	0.0347044	0.0214953	0.025641
OTU_188	Planctomycetes, Pirellula	Type E	2.26428	0.713945	-0.642022	0.606237	7.55211	4.84735	-0.586092	0.384537		0.00847971	0.0106007	0.0155211	0.000625391	0.00253807	0.00119808	0.0688776	0.00740741	0.0182482	0	0.00578035	0.00950872	0.00249688	0.0116473	0.0648683	0.0801457	0.0866142	0.0639344	0.0763949	0.0437908	0.109718	0.209809	0.118677	0.0686642	0.0557103	0.0912596	0.123364	0.10641
OTU_146	Bacteroidetes, Chitinophagaceae	Type C	5.0805	2.08801	-1.71248	1.27848	2.05622	0.227593	-0.168815	0.0888325		0.0260448	0.0441696	0.0288248	0.0509694	0.0736041	0.0407348	0.153061	0.222222	0.215328	0.193916	0.15896	0.128368	0.131086	0.15807	0.0102762	0.0218579	0.011811	0.00819672	0.00386266	0.00326797	0.131661	0.013624	0.0175097	0.0062422	0.00278552	0.00642674	0.00560748	0.00128205
OTU_155	Alphaproteobacteria, Rhizobiales, alpha I cluster	Type E	-4.8003	2.15811	0.932644	0.449029						0	0	0	0	0	0	0.0178571	0	0	0	0	0	0	0	0.088632	0.0673953	0.0492126	0.0868852	0.142489	0.0856209	0.00626959	0.0245232	0.0311284	0.0686642	0.0473538	0.125964	0.114019	0.0897436
OTU_160	Verrucomicrobia, Verrucomicrobiaceae	Type E	4.3972	2.42217	-0.468226	0.253082			-0.0925519	1.2877		0.00666263	0.00971731	0.00591279	0.000625391	0	0.00279553	0.0816327	0.0555556	0	0.0228137	0.00289017	0.0142631	0.011236	0.0116473	0.0475273	0.105647	0.0659449	0.0114754	0.0618026	0.0333333	0.163009	0.149864	0.136187	0.108614	0.0710306	0.0822622	0.113084	0.14359
OTU_170	Planctomycetes, Planctomyces	Type E	2.3813	1.14466	-0.687069	0.187101						0.00363416	0.00353357	0.0022173	0	0	0	0.0586735	0	0	0	0.00289017	0	0	0.00332779	0.0899165	0.154827	0.0797244	0.0442623	0.0875536	0.0398693	0.0877743	0.160763	0.159533	0.113608	0.0835655	0.0565553	0.046729	0.0589744
OTU_156	Bacteroidetes, NS11-12 marine group	Type B	3.54519	2.47134	-1.44068	0.541643	2.2623	0.350711	0.189883	0.386908		0.0175651	0.0300353	0.0266075	0.0406504	0.0799492	0.0263578	0.0918367	0.288889	0.20073	0.159696	0.343931	0.153724	0.127341	0.136439	0.0109184	0.0182149	0.011811	0.0163934	0.00643777	0.00130719	0.0501567	0.0108992	0.0136187	0.00998752	0.0167131	0.00257069	0.00747664	0.0025641
OTU_1912	Bacteroidetes, Pedobacter	Type C	4.51987	1.12212	-0.499046	0.434294	6.48407	1.98959	0.412467	0.33509		0.021805	0.0212014	0.0199557	0.0121951	0.00761421	0.0119808	0.0637755	0.0925926	0.277372	0.205323	0.150289	0.107765	0.117353	0.1797	0.0128452	0.0236794	0.0127953	0.0180328	0.0145923	0.00588235	0.119122	0.0490463	0.0428016	0.0449438	0.0668524	0.033419	0.0242991	0.0448718
OTU_217	Gammaproteobacteria, Legionella	Type D	5.07342	1.02209	0.492782	0.0869967	3.95942	0.13044				0.000605694	0	0.000739098	0	0.00253807	0.000798722	0.0178571	0.0037037	0.00364964	0	0	0	0	0	0.00578035	0.00910747	0.0167323	0.00819672	0.0154506	0.0130719	0.0783699	0.108992	0.0583658	0.17603	0.142061	0.176093	0.171963	0.316667
OTU_39	Actinobacteria, acII-luna, MWH-Ta3	Type A	0.126299	1.31163	0.0290216	0.165027	-0.0358222	0.299878	0.0953453	0.399548		0.0284676	0.0424028	0.0332594	0.0253283	0.0494924	0.0303514	0.0765306	0.0444444	0.0437956	0.0494297	0.017341	0.0412044	0.0212235	0.0282862	0.0314708	0.0437158	0.0374016	0.0606557	0.0626609	0.0169935	0.0438871	0.0544959	0.0311284	0.0137328	0.0348189	0.0372751	0.0598131	0.0397436
OTU_165	Planctomycetes, OM190	Type E	-1.36935	0.984107	1.40898	0.0831436	-1.94169	0.577955	0.344387	0.443315		0.00605694	0.00441696	0.00517369	0.00281426	0	0.00159744	0.00255102	0.0148148	0.0109489	0	0	0.00950872	0.00873908	0.0116473	0.0635838	0.0983607	0.0728346	0.0295082	0.0841202	0.0235294	0.015674	0.0517711	0.0330739	0.0324594	0.0292479	0.177378	0.125234	0.126923
OTU_206	Actinobacteria, Candidatus Aquiluna	Type B	-0.00279261	0.768871	0.129479	0.0453275	3.06038	0.956385	-0.245003	0.0896591		0.0254391	0.0485866	0.0295639	0.0262664	0.0253807	0.014377	0.0586735	0.0777778	0.0656934	0.0380228	0.0491329	0.0301109	0.0474407	0.0482529	0.0231214	0.0765027	0.0374016	0.0213115	0.0523605	0.020915	0.0501567	0.0517711	0.0252918	0.0212235	0.0431755	0.029563	0.0672897	0.0717949
OTU_3957	Bacteroidetes, Chitinophagaceae	Type C	3.6597	1.78236	-0.877974	0.65036	3.02881	0.857465	0.615606	0.389157		0.021805	0.0282686	0.0221729	0.028768	0.034264	0.0259585	0.0714286	0.0925926	0.116788	0.254753	0.0520231	0.114105	0.102372	0.0948419	0.0154143	0.0236794	0.0137795	0.0213115	0.0253219	0.00457516	0.0752351	0.0544959	0.036965	0.0324594	0.0125348	0.0257069	0.0121495	0.0307692
OTU_183	Verrucomicrobia, Verrucomicrobiaceae	Type E	-0.45346	0.120897	0.451848	0.0252089			0.546456			0.00121139	0.00265018	0.00369549	0.000938086	0	0.000399361	0.0255102	0	0	0.0114068	0.00289017	0	0.00249688	0.00499168	0.0622993	0.0746812	0.0787402	0.052459	0.055794	0.0633987	0.0438871	0.0653951	0.0428016	0.0237204	0.0501393	0.111825	0.106542	0.155128
OTU_45	Alphaproteobacteria, SAR11clade, LD12 freshwate rgroup	Type C	-0.766091	0.940703	-0.78315	0.133204	2.02958	1.08071	-0.135546	0.274295		0.0248334	0.020318	0.0391722	0.0941213	0.0761421	0.0579073	0.0255102	0.1	0.0218978	0.0456274	0.0289017	0.0301109	0.0411985	0.0199667	0.0250482	0.0291439	0.0187008	0.0262295	0.0120172	0.0137255	0.0125392	0.0190736	0.0077821	0.011236	0.0153203	0.0115681	0.0046729	0.00769231
OTU_193	Verrucomicrobia, Opitutus	Type C	3.43482	2.36179	-0.308287	0.308439	4.33202	2.7156	0.429982	0.363307		0.0248334	0.0300353	0.030303	0.021576	0.00634518	0.0199681	0.0816327	0.1	0.0437956	0.136882	0.101156	0.107765	0.0911361	0.136439	0.0134875	0.0637523	0.0275591	0.00983607	0.0248927	0.00522876	0.0532915	0.0326975	0.0350195	0.051186	0.0250696	0.033419	0.0271028	0.025641
OTU_117	Bacteroidetes, Pedobacter	Type B	3.19148	0.613851	-1.48596	0.582403	4.52278	0.556542	-0.437619	0.0771681		0.0260448	0.0441696	0.0347376	0.0228268	0.0215736	0.0215655	0.122449	0.0962963	0.145985	0.13308	0.0606936	0.0522979	0.0461923	0.0515807	0.0237636	0.0473588	0.0216535	0.0442623	0.0214592	0.0228758	0.128527	0.0926431	0.0661479	0.0224719	0.0139276	0.0128535	0.0121495	0.0320513
OTU_216	Alphaproteobacteria, Roseomonas	Type B	2.43778	2.56577	0.74131	0.185548	2.88262	0.913582	1.22186	0.278434		0.00423985	0.00441696	0.00813008	0.0247029	0.0228426	0.0203674	0.0102041	0.0185185	0.0109489	0.0114068	0.00867052	0.0618067	0.0449438	0.0349418	0.0224791	0.00546448	0.0177165	0.0262295	0.076824	0.0418301	0.0219436	0.0299728	0.0116732	0.0374532	0.0250696	0.0694087	0.108411	0.0871795
OTU_177	Planctomycetes, Pirellula	Type E	3.93177	0.0579753	-0.773621	0.148631	2.44562	1.36614	-0.861343	0.378985		0.00363416	0.00883392	0.00739098	0.00156348	0.00253807	0	0.122449	0.0407407	0.0291971	0.00380228	0.00867052	0.00950872	0.00873908	0.00998336	0.0333976	0.0655738	0.0423228	0.0360656	0.0450644	0.0333333	0.159875	0.19891	0.142023	0.0661673	0.086351	0.0424165	0.0607477	0.0833333
OTU_1270	Betaproteobacteria, Comamonadaceae	Type C	4.41249	4.00873	-1.0475	0.545821	2.47266	0.688487	-0.509045			0.0133253	0.0150177	0.0110865	0.0572233	0.0215736	0.028754	0.0816327	0.0925926	0.193431	0.163498	0.0953757	0.141046	0.082397	0.0698835	0.0102762	0.0218579	0.019685	0.0114754	0.011588	0.00326797	0.112853	0.0108992	0.0505837	0.00873908	0.00835655	0.0102828	0.00747664	0.0166667
OTU_178	Actinobacteria, Propionibacterium		3.16643	5.95993	-2.70184	0.391875						0	0.000883392	0	0.00531582	0.128173	0.014377	0.00255102	0.0037037	0	0.00380228	0	0	0	0	0	0	0.129921	0.12623	0.0141631	0.100654	0.0564263	0.520436	0.215953	0.00499376	0.0264624	0	0.000934579	0
OTU_11	Bacteroidetes, Pseudarcicella	Type C	6.27113	2.10904	-1.09912	0.593863	6.13188	0.995111	-0.258218	0.0891457		0.023622	0.040636	0.0258684	0.0206379	0.00888325	0.0163738	0.142857	0.12963	0.160584	0.163498	0.118497	0.104596	0.071161	0.0848586	0.0141297	0.0327869	0.0147638	0.00491803	0.0171674	0.00261438	0.0940439	0.0735695	0.036965	0.0387016	0.0125348	0.0102828	0.0196262	0.0205128
OTU_176	Bacteroidetes, Saprospiracea	Type C	4.57154	1.78792	-1.22509	0.547237	6.10892	0.845661	-0.369236	0.0470217		0.0163537	0.0300353	0.0236511	0.0234522	0.0177665	0.0147764	0.160714	0.211111	0.175182	0.0912548	0.0809249	0.0855784	0.0948814	0.0798669	0.0128452	0.0346084	0.015748	0.00983607	0.0244635	0.00718954	0.0783699	0.0626703	0.0603113	0.0212235	0.0111421	0.0167095	0.00747664	0.024359
OTU_180	Bacteroidetes, Flavobacterium	Type B	4.31624	0.930351	-1.00147	0.3302	4.67176	0.787081	-0.710352	0.227323		0.0230164	0.0485866	0.0362158	0.0162602	0.0114213	0.01877	0.0790816	0.0925926	0.0912409	0.0570342	0.0260116	0.0206022	0.0137328	0.0332779	0.0218369	0.0564663	0.019685	0.0147541	0.0274678	0.0169935	0.0909091	0.0926431	0.105058	0.0636704	0.0877437	0.0141388	0.0168224	0.0448718
OTU_179	Bacteroidetes, Cytophagaceae	Type E	3.2979	1.46128	-0.000923818	0.260317	6.09994	0.414939	-0.129313	0.0687483		0.0102968	0.0167845	0.0155211	0.00562852	0.00380711	0.00678914	0.0535714	0.0444444	0.0583942	0.0418251	0.0317919	0.0475436	0.0299625	0.0449251	0.0449583	0.0837887	0.0580709	0.0131148	0.0381974	0.0176471	0.0689655	0.0708447	0.07393	0.0499376	0.0097493	0.0488432	0.0579439	0.126923
OTU_198	Betaproteobacteria, Burkholderiales, betVI-MWH-UniP1 aquatic group	Type A	3.32426	3.17734	-0.609038	0.721132	0.0936073	0.329293	0.335675	0.174616		0.0369473	0.0565371	0.0332594	0.0262664	0.0114213	0.0167732	0.0357143	0.0851852	0.0291971	0.0228137	0.0433526	0.0919176	0.0262172	0.0582363	0.0359666	0.0564663	0.0393701	0.0278689	0.0128755	0.00392157	0.0282132	0.0490463	0.0428016	0.00749064	0.0264624	0.0539846	0.0485981	0.0538462
OTU_6322	Actinobacteria, CL500-29 marine group,freshwater acIV-C clade	Type A	-3.34252	1.50031	0.706712	0.216209	-0.512919	1.0662	0.820302	0.183318		0.021805	0.0300353	0.0339985	0.0250156	0.0190355	0.0235623	0.00510204	0.0444444	0.0255474	0.0190114	0.017341	0.0332805	0.0349563	0.0432612	0.0282595	0.0473588	0.0364173	0.0196721	0.0613734	0.0372549	0.00940439	0.0190736	0.00583658	0.0124844	0.0292479	0.0347044	0.0429907	0.0487179
OTU_284	Alphaproteobacteria, Roseomonas	Type C	-1.38911	1.48038	0.405286	0.159066	1.16568	0.713439	0.999658	0.141579		0.0133253	0.020318	0.0221729	0.0303315	0.0431472	0.0263578	0.0178571	0.0333333	0.0255474	0.0304183	0.0260116	0.0950872	0.0898876	0.0765391	0.0314708	0.0236794	0.015748	0.0393443	0.0416309	0.0104575	0.0188088	0.0163488	0.0116732	0.0149813	0.0181058	0.033419	0.0476636	0.025641
OTU_191	TM6	Type B	4.21251	1.12081	-1.4296	0.599913	4.4864	2.14584	-0.979021	0.441766		0.0284676	0.0300353	0.0317812	0.021576	0.0139594	0.0211661	0.0459184	0.125926	0.171533	0.0608365	0.0780347	0.0174326	0.00873908	0.0183028	0.0199101	0.0346084	0.0275591	0.0147541	0.023176	0.0235294	0.115987	0.0926431	0.0856031	0.082397	0.0250696	0.0141388	0.0102804	0.0179487
OTU_733	Verrucomicrobia, Prosthecobacter	TypeE	3.42337	1.52537	0.178147	0.605335	5.18462	1.88155	-0.0377984	0.565023		0.0163537	0.0167845	0.0140429	0.00562852	0.00888325	0.00319489	0.0790816	0.062963	0.0109489	0.026616	0.0346821	0.0475436	0.0249688	0.0366057	0.0417469	0.0837887	0.0620079	0.0131148	0.0343348	0.00784314	0.0501567	0.0681199	0.0486381	0.0424469	0.0236769	0.0861183	0.0654206	0.0858974
OTU_184	Bacteroidetes, NS11-12 marine group	Type B	3.60311	0.23259	-0.624746	0.361797	3.17609	1.40458	-0.215725	0.220681		0.0411872	0.0503534	0.0532151	0.0297061	0.0164975	0.01877	0.0561224	0.0888889	0.0656934	0.0760456	0.0635838	0.0396197	0.0524345	0.0599002	0.0244059	0.0273224	0.0246063	0.00983607	0.0124464	0.00980392	0.0407524	0.0435967	0.0389105	0.0174782	0.0320334	0.0257069	0.0149533	0.0141026
OTU_248	Alphaproteobacteria, Rhodobaca		9.30997	8.56841	-3.75388		3.77567	4.02728	-1.04424			0	0	0	0.00156348	0.0152284	0.00279553	0.0127551	0.0111111	0.0328467	0	0.0115607	0	0	0	0	0	0.019685	0.0754098	0.00171674	0.00588235	0.106583	1.49319	0.169261	0.00249688	0	0	0	0
OTU_197	Bacteroidetes, Emticicia	Type C	7.77415	3.29919	-1.05434	0.303365	7.73089	2.12929	0.946509	0.252255		0.00605694	0.00795053	0.00369549	0.0140713	0.00253807	0.00638978	0.181122	0.114815	0.0656934	0.353612	0.141618	0.0950872	0.0649189	0.063228	0.00578035	0.0200364	0.00492126	0.00327869	0.0158798	0.00130719	0.141066	0.0708447	0.0428016	0.0387016	0.0222841	0.0102828	0.028972	0.0294872
OTU_194	Chlorobi, OPB56	Type E	1.17454	0.24288	-0.902832	0.6523	4.55856	2.33878	0.762691	0.0878006		0.0181708	0.0335689	0.0236511	0.0065666	0.0164975	0.00838658	0.0663265	0.0333333	0.0693431	0.0760456	0.0115607	0.0158479	0.0162297	0.0232945	0.0398202	0.0673953	0.0295276	0.0491803	0.0506438	0.0228758	0.0846395	0.0762943	0.0330739	0.0224719	0.0222841	0.0244216	0.0196262	0.0346154
OTU_1749	Verrucomicrobia, OPB35 soil group	Type E	2.04162	0.590513	-0.0110839	0.0306435	-0.62259	0.434238	1.16389	0.717948		0.015748	0.020318	0.014782	0.0106316	0.0190355	0.0091853	0.0204082	0.0111111	0.0291971	0.026616	0.0144509	0.0729002	0.0574282	0.104825	0.0282595	0.0400729	0.0364173	0.0147541	0.0270386	0.0196078	0.0407524	0.0490463	0.0389105	0.0399501	0.0306407	0.0385604	0.0420561	0.0448718
OTU_19	Actinobacteria, clade acI-B2-4	Type C	1.80439	1.08993	-0.271331	0.218428	1.54064	0.144616	-0.2932	0.0902832		0.0211993	0.0159011	0.0221729	0.0203252	0.0380711	0.0335463	0.0790816	0.0703704	0.0766423	0.0722433	0.0549133	0.0522979	0.0324594	0.0432612	0.0160565	0.0346084	0.0246063	0.0262295	0.0266094	0.00522876	0.0344828	0.0517711	0.0155642	0.0212235	0.04039	0.0141388	0.0130841	0.0294872
OTU_50	Alphaproteobacteria, Sphingopyxis	Type C	-0.197835	1.47604	-0.242846	0.860858	2.46215	1.35132	0.931582	0.930749		0.00787402	0.0132509	0.00886918	0.0259537	0.0126904	0.0275559	0.0714286	0.0185185	0.109489	0.136882	0.0578035	0.129952	0.114856	0.0948419	0.012203	0.0200364	0.0127953	0.00327869	0.016309	0.00849673	0.0438871	0.0108992	0.00389105	0.0137328	0.0097493	0.0115681	0.0233645	0.0153846
OTU_245	Gammaproteobacteria, Pseudospirillum	Type C	3.00929	3.01632	-0.481623	0.474003	1.4756	1.51393	0.65854	0.286843		0.0230164	0.024735	0.0214339	0.018449	0.0393401	0.0151757	0.0357143	0.037037	0.0437956	0.0988593	0.0635838	0.10935	0.0636704	0.0981697	0.0134875	0.0346084	0.019685	0	0.00515021	0.00980392	0.0219436	0.0354223	0.0136187	0.0324594	0.0348189	0.0359897	0.0280374	0.0153846
OTU_209	Bacteroidetes, NS11-12 marine group	Type A	0.752588	1.35016	-0.813743	0.275183	1.40594	1.44538	-0.187529	0.279437		0.0266505	0.0477032	0.0391722	0.0225141	0.0228426	0.0231629	0.0204082	0.0518519	0.0547445	0.00760456	0.0375723	0.0253566	0.0212235	0.0349418	0.0250482	0.0255009	0.0334646	0.0459016	0.0296137	0.0176471	0.0344828	0.0463215	0.0350195	0.0137328	0.0167131	0.0128535	0.0102804	0.0166667
OTU_230	Verrucomicrobia, Brevifollis	Type B	2.34467	1.65859	-0.105096	0.214082	3.51401	1.75631	0.23198	0.0307119		0.0308904	0.0353357	0.0273466	0.0168856	0.0139594	0.0115815	0.0382653	0.0407407	0.0912409	0.0532319	0.0375723	0.0586371	0.0287141	0.046589	0.0250482	0.0327869	0.0314961	0.0114754	0.023176	0.0104575	0.0407524	0.027248	0.0350195	0.0387016	0.0125348	0.0205656	0.0280374	0.0358974
OTU_195	Alphaproteobacteria, CandidatusCaptivus	Type D	8.7766	1.61272	1.14528	0.636863	-3.91727	0.37329				0.0430042	0.0477032	0.0347376	0.00531582	0	0.00559105	0.0178571	0.0222222	0.0182482	0	0	0	0	0	0.0250482	0.0619308	0.0167323	0.00163934	0.00386266	0.00196078	0.0219436	0.152589	0.0719844	0.0424469	0.0194986	0.0552699	0.0850467	0.0961538
OTU_210	Bacteroidetes, NS11-12 marine group	Type C	4.89541	1.08311	-1.27831	0.64087	4.93308	1.34223	-0.194274	0.0906961		0.0109025	0.0176678	0.0169993	0.0206379	0.0190355	0.0155751	0.0816327	0.114815	0.167883	0.125475	0.0895954	0.0681458	0.0686642	0.104825	0.00834939	0.010929	0.00885827	0.00983607	0.00772532	0.00196078	0.0532915	0.0354223	0.0194553	0.0274657	0.0348189	0.00642674	0.0046729	0.00769231
OTU_213	Alphaproteobacteria, Brevundimonas	Type D	-5.88347	1.52704	0.49578	0.302102	3.9255	0.0252666	1.09108	0.0477991		0.00181708	0.00176678	0	0.0128205	0.0126904	0.0171725	0.00765306	0.0037037	0	0.0114068	0.00289017	0.00475436	0.00873908	0.00831947	0.00642261	0	0.00688976	0.103279	0.114592	0.0673203	0.00626959	0.0217984	0.0077821	0.00499376	0.00696379	0.0269923	0.0261682	0.0294872
OTU_21	Betaproteobacteria, Kerstersia	Type C	1.21254	2.26606	-1.0623	0.594699	4.30482	1.50275	-0.560092	0.275709		0.0175651	0.0318021	0.0266075	0.0146967	0.0126904	0.0171725	0.0535714	0.122222	0.0620438	0.0722433	0.0520231	0.022187	0.0212235	0.0299501	0.00899165	0.0491803	0.0147638	0.047541	0.0184549	0.0104575	0.0282132	0.0435967	0.0291829	0.0436954	0.00835655	0.0115681	0.0149533	0.0282051
OTU_233	Bacteroidetes, Flavobacterium	Type B	3.2544	1.27059	-1.13563	0.491763	5.75498	1.22739	-1.0602	0.350474		0.00787402	0.0106007	0.00517369	0.00719199	0.0114213	0.0171725	0.0994898	0.062963	0.145985	0.144487	0.0722543	0.0206022	0.0337079	0.0282862	0.0160565	0.0163934	0.00885827	0.0245902	0.0236051	0.00784314	0.103448	0.0463215	0.036965	0.0449438	0.0584958	0.0115681	0.0121495	0.0128205
OTU_313	Alphaproteobacteria, Phenylobacterium	Type A	-1.56489	1.09295	1.63208	1.07394	2.77409	0.767125	0.703718	0.936333		0.00726832	0.0132509	0.0103474	0.00562852	0.0101523	0.0111821	0.0127551	0.0259259	0.0437956	0.0228137	0.00867052	0.0364501	0.019975	0.0482529	0.0179833	0.00546448	0.0206693	0.0409836	0.0313305	0.0248366	0.015674	0.0163488	0.0214008	0.0062422	0.0348189	0.0616967	0.0682243	0.0833333
OTU_250	Verrucomicrobia, Verrucomicrobiaceae	Type E	2.70661	2.98459	0.294607	0.29288	3.08717	3.41117	0.175403	0.0823706		0.0109025	0.0114841	0.00591279	0.00375234	0.00761421	0.00599041	0.0510204	0.0148148	0.00729927	0.0152091	0.0260116	0.0364501	0.0187266	0.0116473	0.0218369	0.0400729	0.0285433	0.00655738	0.0253219	0.0196078	0.0658307	0.0381471	0.0272374	0.0474407	0.00557103	0.0745501	0.0607477	0.0884615
OTU_229	Bacteroidetes, Sphingobacteriales, LiUU-11-161	Type E	2.91329	1.14174	-0.332647	0.304508	3.84212	0.251266	-0.272104	1.07275		0.00121139	0.00176678	0.000739098	0.00218887	0	0	0.0408163	0	0.0182482	0.00380228	0.00289017	0.00633914	0.00998752	0.00332779	0.0224791	0.0346084	0.0216535	0.0147541	0.0309013	0.0254902	0.0721003	0.0708447	0.0603113	0.0898876	0.0473538	0.0604113	0.0495327	0.102564
OTU_203	Bacteroidetes, Chitinophagaceae	Type C	-5.74115	1.8804	0.342012	0.359177	7.10396	0.153416	0.497402	0.425503		0.00181708	0.00176678	0	0.0669168	0.0583756	0.0539137	0.0127551	0.0148148	0.0109489	0.0228137	0.00578035	0.0158479	0.0162297	0.014975	0.000642261	0.00182149	0	0.0163934	0.0386266	0.0215686	0.0031348	0.0027248	0	0.00374532	0.00696379	0.00128535	0.00373832	0.00897436
OTU_207	Gammaproteobacteria, Pseudospirillum	Type C	6.87152	1.85113	0.106509	0.418873	0.214039	0.560205	0.49945	0.115933		0.0181708	0.0256184	0.0266075	0.00906817	0.0253807	0.00359425	0.0229592	0.0185185	0.0510949	0.0342205	0.0751445	0.0618067	0.0636704	0.0815308	0.0102762	0.0236794	0.0206693	0.00327869	0.00386266	0.000653595	0.0219436	0.0490463	0.0175097	0.0387016	0.0208914	0.0359897	0.0429907	0.0230769
OTU_231	Bacteroidetes, Saprospiraceae	Type E	-1.32533	0.511029	3.30443	0.518776	-1.78041					0.0121139	0.0132509	0.0118256	0	0	0	0.00255102	0	0	0.00380228	0	0	0.00249688	0.00499168	0.0333976	0.0637523	0.0265748	0	0.0386266	0.00392157	0.00940439	0.013624	0.0136187	0.00249688	0.00557103	0.133676	0.0981308	0.105128
OTU_237	Chloroflexi, Caldilinea	Type A	5.29688	0.181895								0	0	0	0	0	0	0.0204082	0.00740741	0.0291971	0.0456274	0.00578035	0	0	0	0	0.00364299	0.500984	0.00491803	0	0.00196078	0.0376176	0.0217984	0.0136187	0	0	0	0	0
OTU_329	Verrucomicrobia, Opitutus	Type E	-0.661956	0.621403	0.657152	0.242614	1.61267	0.858039	0.883249	0.283223		0.015748	0.024735	0.0140429	0.0115697	0.0101523	0.0091853	0.0306122	0.0148148	0.0145985	0.00760456	0.0289017	0.022187	0.0224719	0.0133111	0.0160565	0.0364299	0.0206693	0.0327869	0.0244635	0.00915033	0.0125392	0.0108992	0.0155642	0.0349563	0.0222841	0.0475578	0.0327103	0.0705128
OTU_325	Verrucomicrobia, Verrucomicrobiaceae	Type B	1.48884	1.32972	-0.704303	0.515499	5.1083	0.902761	0.604254	0.325105		0.0121139	0.0150177	0.0169993	0.0103189	0.00507614	0.00798722	0.0484694	0.037037	0.0729927	0.026616	0.017341	0.044374	0.0387016	0.0399334	0.0244059	0.0327869	0.015748	0.0131148	0.0206009	0.0143791	0.0376176	0.0217984	0.0252918	0.0474407	0.00696379	0.0192802	0.0205607	0.0320513
OTU_276	Gemmatimonadetes, Gemmatimonas	Type E	0.280892	0.278499	0.357395	0.19145	-0.371151	0.0575458	1.35007	0.720141		0.00666263	0.00530035	0.00517369	0.00500313	0.00126904	0.00279553	0.00510204	0.0037037	0.00364964	0.0114068	0.00289017	0.0237718	0.0162297	0.0249584	0.0166988	0.0309654	0.023622	0.0163934	0.0377682	0.0300654	0.0219436	0.027248	0.0233463	0.0399501	0.0292479	0.0501285	0.0299065	0.0794872
OTU_267	Bacteroidetes, Cytophagaceae	Type C	6.89403	3.16126	-0.405441	0.367365	4.8403	2.15624	-0.198719	0.0973522		0.0096911	0.0141343	0.0103474	0.0125078	0	0.00838658	0.0433673	0.0407407	0.0912409	0.0722433	0.0606936	0.0364501	0.0249688	0.046589	0.0192678	0.0291439	0.0127953	0.00327869	0.0111588	0.000653595	0.0470219	0.0435967	0.0272374	0.0349563	0.0194986	0.0231362	0.0242991	0.0333333
OTU_260	Spirochaetes, Leptospira	Type A	-7.08603	2.81019	0.693006	0.149061	0.607227	2.60454	-1.24216	0.551268		0.0381587	0.0371025	0.0266075	0.0187617	0.0380711	0.0199681	0.00765306	0.0777778	0.0474453	0.0152091	0.0202312	0.0253566	0.0187266	0.0199667	0.0160565	0.0400729	0.0167323	0	0.000429185	0.00130719	0.00626959	0.00544959	0.00583658	0	0	0.0231362	0.0186916	0.0294872
OTU_264	Proteobacteria, TA18	Type E	3.5069	1.22662	0.852237	0.473336	4.65577	0.57487				0.00605694	0.00530035	0.00369549	0.00343965	0.00634518	0.00519169	0.0229592	0	0.0255474	0.00760456	0	0.00950872	0.00124844	0.00166389	0.0102762	0.0182149	0.0167323	0.00327869	0.0201717	0.0143791	0.0188088	0.0463215	0.0564202	0.0362047	0.0348189	0.062982	0.0607477	0.114103
OTU_27	Betaproteobacteria, Methylotenera	Type B	3.99857	1.74509	-1.43784	0.513286	4.23521	0.495064	-0.709749	0.1332		0.0175651	0.024735	0.0214339	0.0118824	0.0101523	0.0115815	0.0688776	0.0407407	0.0583942	0.0456274	0.0462428	0.0126783	0.00998752	0.0183028	0.0160565	0.0437158	0.023622	0.0327869	0.00987125	0.00457516	0.0877743	0.0354223	0.0428016	0.0174782	0.00696379	0.00771208	0.00280374	0
OTU_262	Alphaproteobacteria, Sphingomonadales	Type E	-1.46827	1.10888	0.888029	0.587523	3.55228	1.94594	0.555001	0.54809		0.00484555	0.00265018	0.0022173	0.00625391	0.00126904	0.00319489	0.0102041	0.00740741	0.0182482	0.0190114	0	0.0142631	0.00374532	0.0116473	0.0314708	0.0327869	0.0147638	0.0245902	0.0381974	0.0398693	0.00940439	0.0217984	0.0350195	0.0174782	0.0139276	0.0437018	0.0280374	0.0512821
OTU_402	Bacteroidetes, Chryseobacterium	Type E	3.00907	3.36598	-0.591127	0.249793	6.57557	1.95778	-0.798665	0.202762		0.00666263	0.0159011	0.00739098	0.00406504	0.00253807	0.000399361	0.0331633	0.0185185	0.0109489	0.0114068	0.00867052	0	0.00499376	0.00166389	0.0192678	0.0528233	0.023622	0.0344262	0.00515021	0.0333333	0.0470219	0.0681199	0.0544747	0.0262172	0.0487465	0.0102828	0.0140187	0.0897436
OTU_273	Bacteroidetes, Siphonobacter	Type C	6.05704	0.888617	-0.840449	0.671185	4.83882	2.19029	0.0669242	0.706041		0.0121139	0.0212014	0.0125647	0.0162602	0.00380711	0.0179712	0.104592	0.0518519	0.0474453	0.114068	0.0491329	0.0301109	0.0224719	0.0382696	0.0134875	0.0182149	0.00688976	0.00819672	0.00386266	0.00130719	0.0564263	0.0381471	0.0175097	0.011236	0	0.00771208	0.011215	0.0141026
OTU_190	Firmicutes, Staphylococcus	Type E	0.5094	8.03205	-5.05264		5.045	0.402571				0	0.000883392	0.000739098	0.00312695	0.0126904	0.00798722	0.00255102	0.0148148	0.00364964	0.0152091	0.00578035	0	0	0	0	0	0.0679134	0.0622951	0.032618	0.00522876	0.0031348	0.0572207	0.105058	0	0.200557	0	0	0.00128205
OTU_319	Alphaproteobacteria, Methylobacterium	Type A	1.53169	4.77339	-2.47864	1.35205						0	0	0	0.00469043	0.0507614	0.0159744	0.00255102	0	0.00729927	0	0	0	0	0	0.00128452	0	0.143701	0.0721311	0.00815451	0.0392157	0.0188088	0.0735695	0.0933852	0.00499376	0.00139276	0.00128535	0	0
OTU_316	Planctomycetes, CL500-3	Type E	-0.486241	1.42599	0.72354	0.070759	-2.11023	1.24577				0.00787402	0.0150177	0.00813008	0.00250156	0.0101523	0.00159744	0.0102041	0	0.00729927	0	0	0.00633914	0.00499376	0.00499168	0.0141297	0.0418944	0.023622	0.0262295	0.0218884	0.00980392	0.0125392	0.0190736	0.0136187	0.00749064	0.0487465	0.0604113	0.0598131	0.0692308
OTU_94	Bacteroidetes, env.OPS 17	Type C	7.09118		-1.21171	0.864717	5.73584	0.869483	-0.504633	0.120882		0.00787402	0.0123675	0.00591279	0.00781739	0.0126904	0.0111821	0.0918367	0.0777778	0.0985401	0.0570342	0.066474	0.0332805	0.0362047	0.0282862	0.00513809	0.0145719	0.00688976	0	0.00171674	0	0.0846395	0.0245232	0.036965	0.0424469	0.0111421	0.0102828	0.0046729	0.0141026
OTU_487	Betaproteobacteria, Comamonadaceae	Type B			-2.09977	0.214775			-1.11371			0.00121139	0.000883392	0.0014782	0	0	0	0	0	0.635036	0.00380228	0	0.0174326	0.00124844	0	0.000642261	0	0.00492126	0	0.000429185	0	0.137931	0.0027248	0.348249	0	0	0.00385604	0.00280374	0.00128205
OTU_6821	Chloroflexi, Roseiflexus	Type A	-0.538982	0.428044	0.429234	0.129311	-4.01679	1.31091	0.507267	0.0673535		0.0211993	0.0318021	0.0295639	0.00594121	0.00253807	0.00319489	0.0153061	0.00740741	0.00729927	0.0114068	0.0115607	0.0142631	0.0224719	0.0183028	0.017341	0.0255009	0.0216535	0.00491803	0.011588	0.00849673	0.015674	0.0108992	0.0136187	0.0249688	0.0097493	0.0269923	0.0327103	0.0346154
OTU_517	Bacteroidetes, Pedobacter	Type D	1.78617	2.48076	-1.66018	0.408235	2.6799	1.28938	-0.459149	0.0373038		0.0127196	0.0114841	0.0162602	0.0115697	0.0152284	0.00998403	0.0255102	0.0296296	0.0474453	0.0494297	0.0202312	0.0110935	0.011236	0.0183028	0.00706487	0.0127505	0.00590551	0	0.00729614	0.000653595	0.0250784	0.00817439	0.282101	0.00749064	0.00139276	0.00514139	0.00280374	0.00128205
OTU_294	Alphaproteobacteria, Caulobacter	Type E	-0.733456	0.462138	1.83825	0.349453	0.38187	0.412024	0.499693	0.205908		0.00242277	0.00176678	0.00295639	0.000625391	0	0.00159744	0.00255102	0.0037037	0.00364964	0	0.00578035	0.0110935	0.00749064	0.00831947	0.0134875	0.0236794	0.015748	0.0114754	0.0171674	0.00849673	0.0188088	0.0108992	0.0077821	0.00998752	0.0208914	0.0809769	0.0803738	0.102564
OTU_137	Bacteroidetes, NS11-12 marine group	Type C	5.21668	5.02241	-1.80553	0.274667	5.87905	0.863397	-0.515377	0.0416393		0.00302847	0.00795053	0.00739098	0.00875547	0.00761421	0.0151757	0.0688776	0.1	0.109489	0.0304183	0.0549133	0.0253566	0.0324594	0.0415973	0.00256904	0.0218579	0.00393701	0	0.00729614	0.000653595	0.0595611	0.013624	0.0175097	0.0187266	0.0473538	0.00385604	0.00373832	0.00641026
OTU_298	Gammaproteobacteria, Acinetobacter	Type C	1.59899	4.31717			3.51655	1.41005				0.000605694	0.00353357	0.000739098	0.00156348	0.0329949	0.00599041	0	0.325926	0.0145985	0	0	0	0	0	0.000642261	0	0.13189	0.0737705	0.00300429	0.0235294	0.0376176	0.0190736	0.036965	0	0	0	0	0
OTU_292	Bacteroidetes, Cytophagaceae	Type E	-0.657136	0.816531	0.439613	0.282376	0.0729446	0.631476	1.18859	0.258243		0.0096911	0.00795053	0.00591279	0.00781739	0.00126904	0.00559105	0.0102041	0.0148148	0.00364964	0.00380228	0.0115607	0.0316957	0.0149813	0.031614	0.0224791	0.0163934	0.0177165	0.0393443	0.0214592	0.00130719	0.00626959	0.0190736	0.00972763	0.0411985	0.0125348	0.0205656	0.0280374	0.0282051
OTU_33	Bacteroidetes, Fluviicola	Type C	4.35264	3.63032	-0.970706	0.200686	5.85903	1.20192	-0.745047	0.250338		0.0109025	0.0114841	0.0110865	0.011257	0.0114213	0.0091853	0.0612245	0.148148	0.0948905	0.0494297	0.0549133	0.0126783	0.0212235	0.0366057	0.00513809	0.0163934	0.0108268	0	0.0055794	0.00130719	0.0595611	0.0108992	0.0175097	0.0212235	0.0139276	0.00257069	0.00654206	0.00641026
OTU_34	Bacteroidetes, Sphingobacteriales	Type C	3.56641	3.25798	-1.17533	0.772619	4.47092	2.56363	-0.447513	0.484821		0.013931	0.0194346	0.0169993	0.0115697	0.00634518	0.014377	0.0510204	0.0962963	0.0328467	0.0418251	0.0231214	0.0253566	0.0137328	0.031614	0.00899165	0.0291439	0.0147638	0.00491803	0.00729614	0.00196078	0.0188088	0.00817439	0.0252918	0.019975	0.0097493	0.00257069	0.00280374	0.00641026
OTU_302	Betaproteobacteria, Lautropia	Type E	-1.94372	0.787764	0.580829	0.13702	2.05193	0.214014				0.00242277	0.00265018	0.0022173	0.00125078	0	0.00159744	0.00255102	0	0.00364964	0	0	0.00158479	0.00249688	0.00166389	0.032113	0.0382514	0.0285433	0.0196721	0.0377682	0.020915	0.00940439	0.013624	0.0136187	0.011236	0.00139276	0.0385604	0.0411215	0.0358974
OTU_556	Actinobacteria, Candidatus Planktophila	Type A			2.10435	1.11066	-1.05707	1.10997	1.14247	0.258601		0.0151423	0.0256184	0.0199557	0.00625391	0	0.00119808	0.0178571	0.00740741	0.00364964	0	0	0.0966719	0.0948814	0.0499168	0.0102762	0.00364299	0.00393701	0	0.00343348	0	0	0	0.00194553	0.00249688	0.00139276	0.0141388	0.0205607	0.0346154
OTU_303	Deltaproteobacteria, Peredibacter	Type B	5.41287	0.239692	-0.906864	0.52782	5.34785	1.24161	-0.327351	0.215681		0.0102968	0.0220848	0.0133038	0.00406504	0.00253807	0.00239617	0.0178571	0.0222222	0.0255474	0.0114068	0.0144509	0.0142631	0.00749064	0.0133111	0.0141297	0.0236794	0.0137795	0	0.00772532	0.00653595	0.0438871	0.0626703	0.0466926	0.0486891	0.0181058	0.0257069	0.0149533	0.0153846
OTU_371	Gammaproteobacteria, Silanimonas	Type C	4.03476	3.63569	-1.67004	1.01394						0.000605694	0	0.0022173	0.00187617	0.00761421	0.00119808	0	0	0.551095	0.00760456	0.0144509	0.00475436	0	0	0.00192678	0.00182149	0.0570866	0	0.00472103	0.00653595	0.122257	0.00817439	0.077821	0.011236	0	0.0115681	0.00186916	0.00641026
OTU_507	Actinobacteria, clade acI-A1	Type A	-4.85271		1.78989		3.78583	2.47286	0.703305	0.189526		0.0109025	0.0273852	0.0140429	0.00906817	0.00126904	0.00559105	0.0280612	0.0148148	0.0109489	0	0	0.0903328	0.093633	0.0366057	0.00899165	0.0145719	0.0019685	0	0.00128755	0	0	0	0	0.00249688	0	0.0167095	0.0149533	0.0346154
OTU_76	Bacteroidetes, Flavobacterium	Type B	3.51191	1.81791	-0.664658	0.0194524	1.92912	0.208446	0.284684	0.772231		0.00302847	0.00176678	0.00443459	0.00813008	0.00507614	0.0103834	0.0637755	0.0444444	0.00729927	0.0456274	0.0231214	0.0332805	0.0237204	0.0183028	0.00513809	0.0145719	0.00393701	0.0114754	0.0111588	0.00653595	0.0689655	0.0190736	0.0330739	0.0174782	0.0264624	0.00899743	0.017757	0.0217949
OTU_317	Bacteroidetes, PHOS-HE51	Type E	3.24771	0.789623	-0.211369	0.0562796			-1.15281	1.16898		0.00181708	0.000883392	0.00369549	0.00218887	0	0.00399361	0.0178571	0	0	0.0152091	0.00289017	0.00792393	0.00124844	0.00166389	0.014772	0.0236794	0.0108268	0	0.0188841	0.00980392	0.0501567	0.0517711	0.040856	0.0362047	0.0431755	0.0244216	0.0317757	0.0384615
OTU_52	Actinobacteria, clade acI-C1	Type C	0.293141	0.843374	-0.724464	0.341498	1.98211	2.01003	-0.127472	0.531226		0.0115082	0.0141343	0.0140429	0.0106316	0.0164975	0.014377	0.0102041	0.037037	0.0620438	0.00760456	0.0260116	0.0269414	0.0162297	0.0249584	0.00770713	0.0236794	0.00885827	0.0147541	0.0107296	0	0.0188088	0.013624	0.0136187	0.0062422	0.0139276	0.00385604	0.011215	0.00897436
OTU_32	Actinobacteria, Ilumatobacter	Type A	-1.1869	0.755077	1.59149	0.384101	-3.31669	1.20975	0.344387	0.156608		0.00605694	0.00618375	0.0169993	0.0121951	0.0177665	0.0183706	0.00255102	0	0.00729927	0	0	0.00633914	0.011236	0.0116473	0.0141297	0	0.0137795	0.00819672	0.0270386	0.0169935	0.0031348	0.00544959	0.0077821	0.00374532	0.00278552	0.00899743	0.0140187	0.0179487
OTU_606	Betaproteobacteria, Sulfuritalea	Type A	2.99455	0.518612	-1.98721	1.30979	1.71668	0.70818	-0.35641	0.223214		0.0133253	0.0318021	0.0162602	0.00719199	0.0101523	0.0119808	0.0127551	0.0259259	0.0182482	0.0114068	0.0202312	0.00475436	0.00998752	0.014975	0.0115607	0.0273224	0.0285433	0	0.00772532	0.00653595	0.0250784	0.027248	0.0175097	0.0224719	0.00139276	0.00642674	0.00186916	0.00769231
OTU_527	Verrucomicrobia, Chthoniobacterales	Type C	5.39754	3.97631	-1.17804	1.36838	3.54832	1.52355	0.478743	0.0680549		0.0096911	0.0167845	0.00960828	0.00469043	0.00761421	0.00599041	0.0102041	0.0518519	0.0218978	0.026616	0.0375723	0.0301109	0.0399501	0.0582363	0.00449583	0.0327869	0.0206693	0.0114754	0.00214592	0.000653595	0.015674	0.0326975	0.0136187	0.00124844	0.0097493	0.0205656	0.00841121	0.00769231
OTU_388	Actinobacteria, CL500-29 marine group,freshwater acIV-C clade	Type E	2.00382	1.14573	1.16097	0.577936	3.77652	0.48016				0.000605694	0.000883392	0.000739098	0.00375234	0.00761421	0.00399361	0.00510204	0	0	0.00380228	0	0.00316957	0	0.00166389	0.0141297	0.00910747	0.00688976	0.0229508	0.0459227	0.0169935	0.015674	0.0108992	0.0077821	0.00499376	0.0097493	0.0488432	0.0308411	0.0205128
OTU_496	Alphaproteobacteria, Acetobacteraceae	Type E	3.58366	1.90217	0.903414	0.549675						0	0.000883392	0.000739098	0.000312695	0	0	0.00255102	0	0	0	0	0.00158479	0.00249688	0.00332779	0.0109184	0.0255009	0.0108268	0	0.0055794	0.00588235	0.0031348	0.0354223	0.0136187	0.0224719	0.0320334	0.0616967	0.064486	0.0858974
OTU_54	Actinobacteria, Acidimicrobiales	Type A	0.60256	0.151329	0.182735	0.0484	0.463314	0.786109	0.707898	0.278752		0.00787402	0.00795053	0.00591279	0.00938086	0.0152284	0.00519169	0.0102041	0.0481481	0.0145985	0.00760456	0.00578035	0.022187	0.0187266	0.0133111	0.00642261	0.0163934	0.00984252	0	0.0218884	0.0124183	0.0125392	0.013624	0.0077821	0.00124844	0.0181058	0.0102828	0.017757	0.0217949
OTU_6410	Bacteroidetes, Flavobacteriaceae	Type B	5.48047	3.36738	-1.10902	0.33563	1.75996	2.99387	-0.517773	0.383986		0.00666263	0.0167845	0.00665188	0.0118824	0.0139594	0.0091853	0.0408163	0.00740741	0.0364963	0.00760456	0.0202312	0.00792393	0.0062422	0.00998336	0.00642261	0.0127505	0.0108268	0.00163934	0.0107296	0.00392157	0.0407524	0.0217984	0.036965	0.0249688	0.00835655	0.00642674	0.00560748	0.0115385
OTU_473	Actinobacteria, Candidatus Limnoluna	Type A	-3.59138		2.03772		-3.06228	2.91423	2.14439			0.013931	0.0150177	0.0155211	0.00844278	0	0.00119808	0.0127551	0	0	0.00380228	0	0.0316957	0.0324594	0.0266223	0.0102762	0.010929	0.00393701	0	0.00858369	0.000653595	0	0	0	0.00499376	0	0.0115681	0.0383178	0.0512821
OTU_360	Alphaproteobacteria, Rhodospirillales	Type A	-2.22419	2.50274	1.46603	0.302437	-1.1256	0.74733	1.17734	0.306056		0.0096911	0.0132509	0.0118256	0.00719199	0.00888325	0.00439297	0.00255102	0.0185185	0	0	0.00289017	0.0174326	0.00873908	0.0116473	0.0102762	0.0182149	0.015748	0.00983607	0.00815451	0.00130719	0.0125392	0.00544959	0.00972763	0.00749064	0.00696379	0.0308483	0.0401869	0.024359
OTU_917	Verrucomicrobia, FukuN18 freshwater group	Type B	1.57304	1.85025	-0.498076	1.03925	3.17819	2.22029	0.814987	0.37976		0.0096911	0.0159011	0.00886918	0.00343965	0	0.00399361	0.0204082	0.0259259	0.00729927	0.00380228	0.00578035	0.00950872	0.011236	0.00998336	0.00449583	0.0163934	0.011811	0.0163934	0.00815451	0.00915033	0.0188088	0.0326975	0.0116732	0.00374532	0.0236769	0.0282776	0.0242991	0.0333333
OTU_432	Alphaproteobacteria, Roseomonas	Type B	-0.204938	0.736717	-2.66472	0.285468	1.27804	0.995075	0.138184	0.961921		0.00302847	0.00618375	0.00665188	0.00844278	0.0139594	0.0071885	0.0102041	0.0037037	0.080292	0.00760456	0.00289017	0.0190174	0.0274657	0.0133111	0.0134875	0.010929	0.00885827	0.0147541	0.0124464	0.00522876	0.0658307	0.0163488	0.00389105	0.00374532	0.00139276	0.0128535	0.00747664	0.00897436
OTU_435	Verrucomicrobia, Verrucomicrobiales, DEV007	Type E	1.605	1.72231	-0.158557	0.0622032	6.67291	1.52102	0.18464	0.439949		0.00363416	0.00618375	0.00369549	0.00125078	0	0.00119808	0.0102041	0.0037037	0.0218978	0.00380228	0	0.00792393	0.0062422	0.00166389	0.00706487	0.0145719	0.00590551	0.0147541	0.0141631	0.00784314	0.0188088	0.0544959	0.00972763	0.0274657	0.0445682	0.0257069	0.0224299	0.0397436
OTU_355	Betaproteobacteria, Collimonas	Type C					4.67003	3.2318	-0.387081	0.250952		0.0266505	0.040636	0.0206948	0.00875547	0.00253807	0.0103834	0.0255102	0.0592593	0.0291971	0.0342205	0.0202312	0.0190174	0.0162297	0.0382696	0.000642261	0	0.000984252	0	0	0	0.0250784	0	0	0	0	0	0	0.00128205
OTU_379	Gammaproteobacteria, CHAB-XI-27	Type D	3.76239	6.68854	0.620856	0.881282						0	0.00176678	0	0	0	0.00119808	0.00510204	0	0	0	0.00578035	0	0	0	0.0032113	0.00546448	0	0.0245902	0.000429185	0.00326797	0.0407524	0.0299728	0.00194553	0.0674157	0.04039	0.0514139	0.046729	0.0410256
OTU_461	Actinobacteria, clade acI-A	Type A	-2.77121	0.800625	3.11164		2.89978		0.670155			0.0096911	0.0220848	0.014782	0.0068793	0	0.00239617	0.0204082	0.0111111	0	0	0	0.0316957	0.0424469	0.0183028	0.00578035	0.00910747	0.0019685	0	0.00171674	0.000653595	0	0.0027248	0.00583658	0.00124844	0	0.0141388	0.0280374	0.0435897
OTU_375	Bacteroidetes, NS9 marine group	Type E	6.15597	4.02801	-0.358171	0.624947	1.73158	0.132235	-0.265211	0.501453		0	0.00441696	0.0014782	0.000938086	0	0	0.0153061	0.0185185	0.00729927	0.00760456	0.0289017	0.00633914	0.00499376	0.0133111	0.00385357	0.0163934	0.00590551	0.00327869	0.0180258	0.000653595	0.0438871	0.0354223	0.0252918	0.0149813	0.0334262	0.0218509	0.0140187	0.0410256
OTU_8	Bacteroidetes, Sediminibacterium	Type C	1.31204	0.444066	-0.92067		1.06974	1.55415	-0.249966	0.239701		0.00363416	0.0132509	0.00665188	0.00531582	0.0114213	0.0147764	0.0280612	0.00740741	0.0255474	0.0304183	0.0202312	0.0158479	0.00749064	0.00998336	0.0032113	0.00910747	0.00590551	0.00655738	0.0137339	0.0137255	0.00626959	0.0108992	0.0136187	0.00249688	0	0.00642674	0.00280374	0.00769231
OTU_616	Betaproteobacteria, Rhodocyclaceae	Type C	2.9088		-0.619267	0.110874	-0.45651	0.932332	-0.116448	0.460524		0.00847971	0.0167845	0.0118256	0.0065666	0.0215736	0.00599041	0.0153061	0.0148148	0.00364964	0.0152091	0.0289017	0.00792393	0.0062422	0.00831947	0.00513809	0.0182149	0.0137795	0	0.0150215	0.00522876	0.00940439	0	0.0155642	0.011236	0	0.00385604	0.00654206	0.00641026
OTU_2231	Planctomycetes, Planctomycetaceae	Type A	3.37813	2.53163	-2.4016	1.31872	5.29994	4.2638	-0.880024	0.657059		0.0115082	0.0212014	0.0110865	0.00437774	0.00253807	0.00119808	0.00510204	0.0555556	0.0182482	0.00380228	0.00867052	0.00316957	0.00249688	0.00332779	0.0109184	0.0364299	0.015748	0	0.0120172	0.00196078	0.0125392	0.0217984	0.0136187	0.0262172	0.0111421	0.00385604	0.000934579	0.0025641
OTU_744	Betaproteobacteria, Comamonadaceae	Type B	-0.113122	3.32588	0.548109	0.0879834	-0.450031	0.22473	0.900609	0.556932		0.00423985	0.00353357	0.00369549	0.00312695	0	0.00319489	0.00255102	0.0111111	0.00729927	0.0342205	0.00867052	0.0253566	0.0062422	0.0133111	0.00513809	0.00728597	0.00492126	0	0.00686695	0.00588235	0	0.0027248	0.0136187	0	0.0181058	0.0359897	0.0392523	0.0333333
OTU_386	Bacteroidetes, Saprospiraceae	Type D	7.93794		-0.877124	0.659653	-1.65744	1.67355	0.701198	0.0257634		0.0121139	0.00706714	0.00960828	0.00250156	0.00761421	0.00359425	0.0127551	0.0037037	0.00729927	0.00760456	0.0144509	0.00633914	0.00374532	0.00499168	0.00513809	0.00910747	0.00688976	0	0.00472103	0	0.00626959	0.0926431	0.0330739	0.0212235	0.0181058	0.0102828	0.0140187	0.0153846
OTU_407	Bacteroidetes, NS9 marine group	Type A	3.02667	1.8908	-0.546848	0.106028	4.66747	0.214013	-0.481324	0.453041		0.0151423	0.0220848	0.00813008	0.00187617	0	0.00359425	0.0102041	0.0222222	0.0218978	0.00380228	0.00289017	0.0110935	0.00499376	0.00499168	0.00513809	0.0236794	0.00590551	0.00655738	0.00901288	0.00196078	0.015674	0.0163488	0.0136187	0.0149813	0.0167131	0.0167095	0.00934579	0.00897436
OTU_426	Bacteroidetes, NS11-12 marine group	Type A	0.643291	0.623833	-1.60061	0.961577	-1.10276	0.028405	-0.116358	0.569208		0.00666263	0.0176678	0.00739098	0.00469043	0.0126904	0.00279553	0.0102041	0.0111111	0.0182482	0.0190114	0.00867052	0.00475436	0.0174782	0.00665557	0.00963391	0.00728597	0.00787402	0.00163934	0.0145923	0.00653595	0.0282132	0.013624	0.0077821	0.011236	0.00139276	0.00514139	0.0121495	0.00512821
OTU_416	Gemmatimonadetes, Gemmatimonas	Type E	-0.629949	1.50811	0.21211	0.542888	1.029	0.0357472	2.22831	0.562267		0.00423985	0.00441696	0.0022173	0.0068793	0.00126904	0.00359425	0.0102041	0.0111111	0	0.00380228	0.00289017	0.0269414	0.0237204	0.0399334	0.00385357	0.0127505	0.0137795	0.00819672	0.0111588	0.00522876	0.00940439	0.00544959	0	0.00998752	0.00557103	0.0102828	0.00841121	0.0179487
OTU_414	Planctomycetes, Rhodopirellula	Type E	1.086	2.03732	-3.56826	0.469812						0	0.000883392	0	0	0	0	0.0178571	0	0	0	0	0	0	0	0.0128452	0.0346084	0.0216535	0	0.0137339	0.0222222	0.031348	0.0354223	0.0194553	0.0461923	0.00139276	0.00899743	0.000934579	0.0192308
OTU_417	Bacteroidetes, Flavobacterium	Type D	6.39549		-1.79448	0.599939	1.41441	0.0745391	-0.936604	0.279021		0.00423985	0.000883392	0.0022173	0	0.00253807	0.000399361	0.0153061	0	0.00729927	0	0.00578035	0.00158479	0.00124844	0.00166389	0.00642261	0.010929	0.00393701	0	0.00643777	0	0.015674	0.0708447	0.0486381	0.0224719	0.0961003	0.00257069	0.00186916	0.0230769
OTU_443	Bacteroidetes, Chitinophagaceae	Type E	0.381183	1.38217	0.271755	0.428874	0.855172	0.696378	0.865302			0.00181708	0.00353357	0.00295639	0.00281426	0.00380711	0.00638978	0.00510204	0.0037037	0.00364964	0	0.00867052	0.00158479	0.00374532	0.00665557	0.00642261	0.00364299	0.0127953	0.0344262	0.0184549	0.00326797	0.0031348	0.0190736	0.0136187	0.0162297	0.00417827	0.0115681	0.0140187	0.025641
OTU_400	Bacteroidetes, Chitinophagaceae	Type B	2.76261	1.06218	-1.33001	0.994513	1.59256	0.536077	0.15191	0.180388		0.00423985	0.00706714	0.00591279	0.00750469	0	0.00559105	0.0178571	0.0444444	0.0145985	0.0152091	0.0231214	0.0190174	0.0162297	0.0299501	0.00385357	0.00364299	0.00492126	0	0.00729614	0.00457516	0.0376176	0.027248	0.00972763	0.00374532	0.00696379	0.00514139	0.0046729	0.0025641
OTU_446	Bacteroidetes, Cytophagaceae	Type E	3.36913	2.5025	-0.454589	0.160857	5.26252	0.214014				0.00121139	0	0	0.00187617	0.00126904	0.00239617	0.0127551	0	0.0182482	0.0228137	0	0.00316957	0.00873908	0.00998336	0.0102762	0.0182149	0.0108268	0.00655738	0.00858369	0.00130719	0.0125392	0.0190736	0.0136187	0.0249688	0.0362117	0.0179949	0.017757	0.0205128
OTU_672	Bacteroidetes, NS9 marine group	Type E	5.23152	1.46139	-0.514121	0.487772	9.26746	1.99491	1.2396			0.00181708	0.00353357	0	0.000938086	0.00888325	0.000399361	0.0178571	0	0.0218978	0.0152091	0.00289017	0.00316957	0.0149813	0.00998336	0.00770713	0.010929	0.00688976	0.00163934	0.00643777	0.00588235	0.0219436	0.0326975	0.0311284	0.0212235	0.0111421	0.0205656	0.0130841	0.0333333
OTU_22	Actinobacteria, Candidatus Planktoluna	Type B	0.353658	1.19554	-1.67866	1.31063	0.139642	1.7315				0.00302847	0.00971731	0.00960828	0.00781739	0.0101523	0.00439297	0.0102041	0	0.0218978	0.0342205	0.0115607	0.0110935	0.0062422	0.00166389	0.00706487	0.0127505	0.00787402	0.0229508	0.00815451	0.00849673	0.0282132	0.0163488	0.00389105	0.00124844	0.00417827	0.00128535	0.0102804	0.00897436
OTU_418	Firmicutes, Lactococcus	Type B	6.01367	3.87056	-0.786132	0.617387	4.54938	2.23347	-2.03188	1.29849		0.00726832	0.00706714	0.0103474	0.00594121	0.00253807	0.00239617	0.0127551	0.0185185	0.0255474	0.0114068	0.0317919	0.00158479	0.00374532	0.00166389	0.00899165	0.00546448	0.00492126	0.00163934	0.00901288	0.00130719	0.0438871	0.0163488	0.0233463	0.00998752	0.0097493	0.0128535	0.0102804	0.00512821
OTU_779	Alphaproteobacteria, Meganema	Type A			0.463921	0.581358	-0.0347266	0.514891				0.015748	0.0194346	0.0155211	0.00312695	0.00253807	0	0	0.0259259	0.0109489	0	0	0	0	0	0.00706487	0.0273224	0.00885827	0	0	0	0.0031348	0.00817439	0.0214008	0.011236	0.0111421	0.0154242	0.0224299	0.025641
OTU_433	Alphaproteobacteria, Acetobacteraceae	Type E	1.142	1.10294	2.55413	1.0808	2.92989	1.15839				0.00121139	0.00176678	0.0022173	0.00125078	0.00507614	0	0.00510204	0	0	0	0	0.00158479	0.00249688	0.00166389	0.0102762	0.00728597	0.00984252	0.00491803	0.00858369	0.00196078	0.00940439	0.00817439	0.00389105	0.00873908	0.00139276	0.0449871	0.0523364	0.0384615
OTU_413	Gammaproteobacteria, Legionella	Type B	5.73142	1.50738	-1.43991	0.731103	7.50875	4.83103	-1.48334	0.456064		0.00242277	0.00530035	0.00739098	0.000312695	0.0177665	0.00279553	0.0357143	0.0555556	0.0364963	0.0456274	0.0202312	0.00158479	0.00124844	0.00499168	0.00128452	0.00364299	0.00393701	0.00819672	0.00729614	0.00130719	0.0470219	0.0490463	0.0214008	0.011236	0.00557103	0.00514139	0.00841121	0.00512821
OTU_1185	Actinobacteria, Microbacteriaceae	Type A	-0.928652		0.983916		3.98637	1.17724	2.10517			0.00545124	0.0132509	0.00591279	0.00469043	0	0.00119808	0.0153061	0	0.00729927	0.00380228	0	0.0364501	0.031211	0.0183028	0.00706487	0	0	0	0.00214592	0.000653595	0.0031348	0	0	0	0	0.0269923	0.0224299	0.024359
OTU_437	Firmicutes, Paenibacillus	Type A	-1.90182	0.483057	0.0135713	0.331007	0.979981	2.08501	0.39427	0.440681		0.00484555	0.00971731	0.0118256	0.00406504	0	0.00439297	0.0102041	0.00740741	0.00364964	0.00760456	0.00867052	0.00475436	0.00873908	0.014975	0.0128452	0.0163934	0.00787402	0.00655738	0.0055794	0.00261438	0.00940439	0	0.0077821	0.00749064	0.0125348	0.0167095	0.00560748	0.0115385
OTU_449	Proteobacteria, TA18	Type A	-0.0755609	4.22052	1.37844	0.581872	2.73072	4.38782	-0.850879			0.00605694	0.00441696	0.0022173	0.00187617	0.00888325	0.00239617	0.0127551	0.0037037	0.0182482	0.00380228	0	0	0	0.00332779	0.00706487	0.00728597	0.0108268	0	0.00858369	0.00261438	0.00940439	0.0027248	0.0077821	0.00499376	0.0097493	0.0269923	0.0299065	0.025641
OTU_1300	Betaproteobacteria, Comamonadaceae	Type A	10.1303		-1.1032	0.129025						0.00302847	0.00353357	0.000739098	0	0	0	0	0	0.408759	0	0	0	0	0	0.00128452	0.00182149	0.00295276	0	0.00171674	0.000653595	0.0407524	0	0.0291829	0.0274657	0	0.00385604	0.00373832	0.00128205
OTU_501	Deltaproteobacteria, Sorangium	Type A	2.01593	0.421185	0.354755	0.39576	0.641194	2.28602				0.00726832	0.00795053	0.0022173	0.000625391	0.00634518	0	0.00255102	0.00740741	0.0364963	0.00760456	0.00289017	0	0.00499376	0	0.00642261	0.0182149	0.0177165	0	0.00858369	0.00326797	0.0031348	0.0163488	0.0077821	0.00124844	0.0208914	0.0102828	0.0158878	0.0205128
OTU_327	Chlamydiae, Candidatus Rhabdochlamydia	Type B	4.39849	2.8275	-2.02491	1.30127	6.79731	1.94681	-0.529668	0.154302		0.00484555	0.00176678	0.00369549	0.00125078	0.00761421	0.00159744	0.0357143	0.0814815	0.0109489	0.00380228	0.00578035	0.00316957	0.00249688	0	0.0032113	0.0255009	0.00295276	0.00819672	0.00257511	0.00261438	0.0125392	0.0245232	0.0252918	0.031211	0.00835655	0.00128535	0.000934579	0.00384615
OTU_497	Bacteroidetes, Fluviicola	Type C	0.848635	4.44262			3.8363	1.16837	-0.329221	0.228607		0.00302847	0.00530035	0.00295639	0.00531582	0.0126904	0.00559105	0.0331633	0.0333333	0.0255474	0.026616	0.017341	0.0269414	0.0174782	0.00831947	0.0032113	0.00364299	0.00295276	0	0.00643777	0.00130719	0.0125392	0.0027248	0.00583658	0	0.00417827	0	0	0
OTU_696	Gammaproteobacteria, Pseudomonas	Type C	2.24233	6.71723	-0.501211	0.961967						0	0	0	0.000312695	0	0	0	0	0.0839416	0.0570342	0.00867052	0.0824089	0.011236	0.00166389	0.000642261	0	0.00295276	0.047541	0.000429185	0.00196078	0.00626959	0.0027248	0.0291829	0.00499376	0	0.00128535	0.00373832	0.00512821
OTU_563	Bacteroidetes, PHOS-HE51	Type D	4.95198	3.40653	-1.0911	0.9384	2.43285	0.00368047				0.000605694	0.000883392	0	0	0.00253807	0	0.00510204	0.00740741	0	0.00760456	0.00867052	0	0.00124844	0	0.00513809	0.00182149	0.000984252	0.00163934	0.0111588	0.00130719	0.0219436	0.0163488	0.0175097	0.0574282	0.0292479	0.00514139	0.00654206	0.0179487
OTU_510	Bacteroidetes, Chitinophagaceae	Type C	1.81945	3.00632	-0.833815	1.61003	3.56771	0.103063	0.509146	0.339829		0.00363416	0.00795053	0.00591279	0.00343965	0	0.00559105	0.0127551	0.0111111	0.0218978	0.0190114	0.00578035	0.0174326	0.0174782	0.0133111	0.00706487	0.00182149	0.00393701	0.0114754	0.00171674	0.00130719	0.00626959	0.00544959	0.00583658	0.0137328	0.00417827	0.00899743	0.000934579	0.00512821
OTU_49	Chloroflexi, SL56 marine group	Type E			0.930608	0.234949	1.81395	1.82008	0.500791	0.0645809		0.00181708	0.00176678	0.00591279	0.00875547	0.00634518	0.00519169	0.00255102	0.0037037	0	0	0.00289017	0.00633914	0.0062422	0.00499168	0.0102762	0.00546448	0.00590551	0.00983607	0.0124464	0.00457516	0	0	0	0.00124844	0.00417827	0.00771208	0.00373832	0.00897436
OTU_646	Alphaproteobacteria, Sandarakinorhabdus	Type B	1.75832	0.706808			-0.246234	0.431594	1.1482	0.240418		0.00242277	0.00265018	0.00591279	0.00218887	0.0228426	0.00399361	0.00255102	0	0.00364964	0.00760456	0.00578035	0.0158479	0.0237204	0.0232945	0.0032113	0.00364299	0.0019685	0.00819672	0.00600858	0.00653595	0.00626959	0	0	0	0.00557103	0.00514139	0.00747664	0.00897436
OTU_673	Planctomycetes, Pirellula	Type E	4.39919	1.75966	-1.66794	0.802593	2.37264	0.081463				0.00302847	0.00353357	0	0.000938086	0	0	0.0229592	0.0296296	0	0	0.00867052	0	0.00249688	0	0.00834939	0.00910747	0.00590551	0.0114754	0.00686695	0.00457516	0.0282132	0.0463215	0.0389105	0.0262172	0	0	0.00280374	0.00512821
OTU_529	Planctomycetes, Planctomyces	Type E	-4.72363		3.34803							0	0	0	0.000312695	0	0	0	0	0	0	0	0	0	0	0.00513809	0.00910747	0.011811	0	0.000858369	0	0	0	0	0.00124844	0	0.0578406	0.035514	0.0615385
OTU_249	Bacteroidetes, Chitinophagaceae	Type C	2.88965	1.2854	-0.957006	0.897199	4.87546	2.60323	-0.701617	0.295693		0.00363416	0.00265018	0	0.00406504	0.00634518	0.0019968	0.0255102	0.0148148	0.0328467	0.0190114	0.0115607	0.00316957	0.00499376	0.0116473	0.00192678	0	0.00295276	0.0131148	0.00600858	0.00196078	0.0250784	0.0163488	0.00972763	0.00374532	0.00696379	0.00771208	0.00654206	0.0115385
OTU_532	Deltaproteobacteria, mle1-27	Type E	1.16551	1.81581	2.39142	1.4254						0	0	0	0	0	0	0.00255102	0	0	0	0	0	0	0	0.00385357	0.00728597	0.00393701	0.0131148	0.00686695	0	0	0.00544959	0.0116732	0.00124844	0.00835655	0.0462725	0.0373832	0.0333333
OTU_312	Chloroflexi, Roseiflexus	Type A	1.60956	2.6952	1.20011	0.427235	-0.489306	0.434887	0.145078	1.12593		0.00545124	0.00618375	0.00739098	0.00531582	0.00253807	0.00239617	0.00255102	0.0037037	0.00729927	0.0152091	0	0.00158479	0.00249688	0.00166389	0.00770713	0.00364299	0.000984252	0.00491803	0.00686695	0.00915033	0	0.0108992	0.00583658	0.00249688	0.00417827	0.00771208	0.011215	0.0102564
OTU_166	Actinobacteria, Microbacteriaceae	Type E	0.51532	0.610663	-0.298396	0.84118	1.30577	0.25987	1.81803			0.00302847	0.00441696	0.0022173	0.00437774	0	0.00239617	0.00765306	0.0037037	0.00364964	0.0228137	0	0.00475436	0.0062422	0.00332779	0.00642261	0.00910747	0.00688976	0.00983607	0.0141631	0	0.0031348	0.00817439	0.00583658	0.00873908	0.00835655	0.00385604	0.00841121	0.0025641
OTU_530	Planctomycetes, Planctomyces	Type E	-1.68987	1.44848	0.0250442	0.230074						0	0	0	0	0	0	0.00255102	0	0	0	0	0	0	0	0.00834939	0.0200364	0.0137795	0.00163934	0.00987125	0.0111111	0.0125392	0.013624	0.00972763	0.0124844	0.0111421	0.00771208	0.0102804	0.024359
OTU_538	Bacteroidetes, Elizabethkingia	Type E	1.2771	3.24083	-1.21466	0.880067	-2.37532	2.76496				0.00545124	0.00530035	0.0014782	0.000625391	0	0.00119808	0.00255102	0	0.0182482	0	0.00289017	0	0.00249688	0	0.00192678	0.0163934	0.00590551	0.0114754	0.00987125	0	0.015674	0.0544959	0.0116732	0.00249688	0	0.0141388	0.0102804	0.0166667
OTU_36	Bacteroidetes, Fluviicola	Type B	5.34018	2.09085	-2.14991	1.165	1.59256	0.258317	-0.574594	0.606532		0.00484555	0.00353357	0.000739098	0.00281426	0	0.00319489	0.0153061	0.0148148	0.00364964	0.0114068	0.0144509	0.00633914	0.00124844	0.00332779	0.0032113	0.0127505	0.0019685	0.00327869	0.00686695	0.000653595	0.0188088	0.027248	0.0116732	0.00499376	0.00139276	0.00385604	0.00841121	0.0192308
OTU_500	Alphaproteobacteria, Hyphomonadaceae	Type E	1.80432	0.633556	1.09168	0.281329	1.64328		0.298058	0.222126		0.000605694	0.000883392	0	0.00187617	0	0	0.00255102	0	0	0	0.00289017	0.00633914	0.0124844	0.00332779	0.00256904	0.00728597	0.0019685	0.00655738	0.0128755	0.00653595	0.0031348	0	0.00194553	0.00873908	0.0111421	0.0257069	0.0186916	0.00769231
OTU_499	Firmicutes, Weissella_1	Type B	6.65378	0.773373	-3.01767	0.0628942	10.1919		-0.943856	0.0999264		0.000605694	0.00530035	0.0014782	0.00187617	0	0.000399361	0.0204082	0.0407407	0.0182482	0.0152091	0.017341	0.00316957	0.00499376	0.00332779	0.000642261	0.00364299	0.00295276	0	0.00386266	0.00130719	0.0250784	0.0381471	0.0194553	0.019975	0.0250696	0	0.000934579	0.00128205
OTU_10014	Betaproteobacteria, Comamonadaceae	Type C	7.43749	3.54797	-1.18286	0.460652			-2.21153			0.00666263	0.00441696	0.00443459	0.000312695	0.0126904	0.00159744	0	0	0.138686	0.0456274	0.017341	0.00633914	0.0062422	0.00166389	0.00385357	0	0.0019685	0	0.000858369	0.000653595	0.0250784	0.00544959	0.0272374	0	0	0.00257069	0.000934579	0.00128205
OTU_4	Bacteroidetes, Flavobacterium	Type D	3.73649	0.227445	-0.740049	0.513477	1.75612	0.0975351				0	0.000883392	0.0014782	0.00406504	0.0152284	0.00678914	0.00765306	0	0.00729927	0.0114068	0.00867052	0.00158479	0	0.00166389	0.00256904	0	0.000984252	0.0180328	0.0167382	0.00588235	0.0031348	0.00544959	0.0116732	0.00873908	0	0.00128535	0	0.0025641
OTU_4673	Gammaproteobacteria, Acinetobacter	Type B	-1.0928		-1.98329							0.000605694	0	0	0	0.0406091	0.00838658	0.00255102	0.0111111	0	0	0	0	0	0	0	0	0.0354331	0	0.00128755	0.000653595	0	0.0708447	0.0136187	0.00124844	0.0097493	0	0	0
OTU_644	Gammaproteobacteria, Rheinheimera	Type C					2.12167	4.33015	1.47467	0.85279		0	0	0.000739098	0.00750469	0.00126904	0.0019968	0.00255102	0.00740741	0.0109489	0.0684411	0.00867052	0.0697306	0.00499376	0.014975	0	0	0	0.00819672	0.000429185	0	0	0	0	0	0.0111421	0.00385604	0.00373832	0
OTU_241	Betaproteobacteria, Methylophilaceae, PRD01a011B	Type C					5.5377	2.70702	-0.507016	0.495495		0.0109025	0.0132509	0.0162602	0.00281426	0.00126904	0.00399361	0.00765306	0.0259259	0.0364963	0.0190114	0.0144509	0.00792393	0.00374532	0.0116473	0.000642261	0.00182149	0	0	0.00214592	0	0.0188088	0	0.00194553	0	0	0	0	0
OTU_620	Gammaproteobacteria, BD1-7 clade	Type E	-1.94193	1.04606			0.913584	0.133256	0.311284			0.00121139	0.00265018	0.0022173	0.00187617	0.00253807	0.000798722	0.00255102	0.0037037	0	0	0	0.00475436	0.00374532	0.00166389	0.00256904	0.00728597	0.00295276	0.00819672	0.00472103	0.000653595	0	0	0	0.011236	0.0194986	0.0179949	0.0168224	0.0230769
OTU_570	Bacteroidetes, Chitinophagaceae	Type B	2.57261	0.735846	-0.903731	0.392735	0.38787	0.992879	0.147058	0.549602		0.00484555	0.00795053	0.00517369	0.00531582	0.00888325	0	0.00510204	0.0296296	0.00364964	0.0114068	0.00289017	0.0142631	0.011236	0.00831947	0.000642261	0.00182149	0.0019685	0.00491803	0.000858369	0.000653595	0.00940439	0.0027248	0.00194553	0.00873908	0.0125348	0.00385604	0.0046729	0.00384615
OTU_4565	Bacteroidetes, Flavobacterium	Type B	0.387815	0.102467	-1.00084	0.926707	6.73796	0.925446	-0.648232	0.295841		0.00181708	0.00353357	0	0.00312695	0	0.00159744	0.0306122	0.00740741	0.0255474	0.0114068	0.0115607	0.00475436	0.00374532	0.00665557	0.00192678	0.00910747	0.00295276	0	0.00257511	0	0.0282132	0.013624	0.00389105	0.00374532	0.0139276	0.00257069	0.00560748	0.00641026
OTU_628	Alphaproteobacteria, Phenylobacterium	Type E	-3.41736		1.0408	0.136841						0.000605694	0.000883392	0	0	0.00126904	0	0	0	0	0	0	0.00316957	0.00124844	0.00166389	0.00449583	0.00364299	0.0108268	0	0.00772532	0.00196078	0	0	0.00194553	0.00749064	0	0.0128535	0.0233645	0.0358974
OTU_671	Gemmatimonadetes, Gemmatimonadaceae	Type C	-2.56307	2.0228	0.610323		-0.385712	0.175819	1.34166	0.306579		0.00363416	0.00441696	0.00591279	0.00469043	0	0.00119808	0.00255102	0.0037037	0.00364964	0.0114068	0.017341	0.0110935	0.0137328	0.0183028	0.00513809	0.00546448	0.00688976	0.00163934	0.00386266	0.000653595	0	0	0	0	0.00139276	0.00385604	0.000934579	0.0025641
OTU_632	Alphaproteobacteria, SM2D12	Type E	0.406844	3.33456	0.71217	0.0225372	1.22715	0.0668207				0.00181708	0.000883392	0.0014782	0.00125078	0	0.00279553	0.00510204	0	0	0	0	0.00158479	0	0.00166389	0.00449583	0.00910747	0.000984252	0	0.00343348	0.00392157	0.00626959	0	0	0.00499376	0.00557103	0.0257069	0.0252336	0.0115385
OTU_768	Bacteroidetes, Chitinophagaceae	Type C	1.06358	2.17844	-1.89899		3.68993	3.17456	0.889286	0.0339192		0.00242277	0.000883392	0.0014782	0.00250156	0	0.00159744	0.00255102	0.0777778	0.0145985	0.0190114	0.0346821	0.0158479	0.00998752	0.00831947	0.00128452	0	0.00295276	0.00819672	0.00171674	0	0.0125392	0	0.00194553	0.0062422	0.00278552	0.00128535	0.000934579	0
OTU_683	Planctomycetes, Pirellula	Type E	2.33089	2.67039	-1.10048		6.67862					0	0	0	0.000625391	0	0	0.00765306	0	0.00364964	0.00380228	0	0	0.00124844	0	0.00449583	0.00546448	0.00590551	0.00819672	0.00600858	0.00196078	0.00626959	0.0217984	0.00972763	0.0337079	0	0.00642674	0.011215	0.00897436
OTU_8365	Bacteroidetes, NS9 marine group	Type E	3.67536		-1.33559	0.814159	1.11709	1.86445	0.0262677			0.000605694	0.00441696	0	0	0	0.00119808	0.00510204	0.0037037	0	0.00380228	0	0	0.00124844	0.00166389	0.00385357	0.00728597	0.0019685	0.00491803	0.00343348	0	0	0.013624	0.00972763	0.011236	0.0389972	0.0102828	0.00934579	0.0102564
OTU_7900	Actinobacteria, Candidatus Planktophila	Type A	-2.89105				-4.0493	1.89606	1.64507			0.00484555	0.00353357	0.00591279	0.00125078	0	0.000399361	0.0127551	0	0	0	0.00289017	0.0206022	0.0362047	0.014975	0.0032113	0.00364299	0.0019685	0	0.000858369	0	0	0	0	0	0	0.00385604	0.00841121	0.00512821
OTU_667	Bacteroidetes, NS11-12marinegroup	Type B	2.47968	0.289192	-1.0261	1.52434	4.29319	0.441472	-0.707532	0.112849		0.00242277	0.00265018	0.00517369	0.00343965	0	0.00519169	0.0153061	0	0.0291971	0	0.0144509	0.00316957	0.00374532	0.00831947	0.00128452	0.00182149	0	0.00983607	0.00343348	0	0.00940439	0.0190736	0	0.00749064	0.00139276	0.00128535	0.00373832	0.00384615
OTU_1673	Actinobacteria, clade acI-C	Type B	3.50182	1.90226	-1.54147	0.102317	1.49682	0.275916	-1.29108	0.508681		0.00242277	0.00530035	0.0022173	0.00437774	0	0.00319489	0.00765306	0.0259259	0.00729927	0.0190114	0.017341	0	0.00749064	0.00332779	0.00256904	0.00546448	0.00492126	0.00491803	0.00128755	0.00326797	0.0125392	0.0108992	0.0077821	0.00249688	0.00557103	0	0	0.00128205
OTU_679	Deltaproteobacteria, Oligoflexales	Type A	-0.636047	0.225198	-1.02318	0.349601	0.136526	0.192884	0.140991			0.00181708	0.00530035	0.00739098	0.00187617	0.00634518	0.00279553	0	0.0037037	0.00729927	0	0.00289017	0.00316957	0	0.00332779	0.00578035	0.00546448	0.00295276	0.00655738	0.00300429	0.00326797	0	0.0027248	0.00194553	0.00998752	0.00557103	0.0141388	0.00280374	0.0025641
OTU_3432	Actinobacteria, Candidatus Limnoluna	Type C	3.05171	3.43937	0.122476	0.343903	6.0168	2.63994	-0.85359	0.207429		0.00302847	0.00265018	0.00517369	0.00125078	0.00126904	0.00239617	0.0204082	0.0222222	0.00729927	0	0.00578035	0.00475436	0.00249688	0.00166389	0.00256904	0.00910747	0.0019685	0.00327869	0.00300429	0.000653595	0.00940439	0.0027248	0.0077821	0.00374532	0.00278552	0.00642674	0.00841121	0.00769231
OTU_330	Bacteroidetes, Sphingobacteriales	Type B	2.56155	0.351291	-1.61854	0.566731	1.55318	0.278014	0.455125			0.00121139	0	0.00369549	0	0.00761421	0.000798722	0.00510204	0.0148148	0.0109489	0.00760456	0	0.0126783	0	0.00166389	0.00128452	0.00182149	0.00295276	0.00327869	0.00343348	0	0.00940439	0.00817439	0	0.00124844	0.0389972	0.00642674	0.00373832	0.0115385
OTU_2898	Betaproteobacteria, Comamonadaceae	Type A	0.939693	2.64495	-0.46127		4.11356	1.58999	0.417025	0.2463		0.00423985	0.000883392	0.00665188	0.000625391	0.00761421	0.00439297	0.00510204	0.0037037	0.0109489	0.00380228	0.00578035	0.0174326	0.0062422	0.00665557	0.00385357	0	0.00688976	0.00327869	0.00386266	0	0.00940439	0.0027248	0.00194553	0	0	0.00257069	0.00373832	0.00384615
OTU_290	Deltaproteobacteria, Peredibacter	Type D			0.902603	0.389473	2.12767	0.692382				0.000605694	0.000883392	0.000739098	0.000625391	0	0.00119808	0	0.0037037	0.00729927	0	0	0	0	0	0.000642261	0	0.000984252	0	0.00171674	0.00326797	0.00940439	0.0027248	0.00194553	0.00749064	0.0125348	0.0257069	0.0261682	0.0166667
OTU_790	Gammaproteobacteria, Legionella	Type D	1.95284	1.20994	-1.25055	0.601458	8.52702		0.277515			0.00121139	0.000883392	0.00369549	0.000625391	0	0	0.0153061	0.0111111	0.0109489	0	0.0144509	0	0.00124844	0	0.00192678	0.00182149	0.0019685	0.047541	0.00472103	0	0.0031348	0.0190736	0.0194553	0.00499376	0.00835655	0	0.000934579	0
OTU_3058	Betaproteobacteria, Comamonadaceae	Type C	-1.4439	0.0860693			8.5213	1.52102	1.20716			0.00302847	0.00176678	0.0014782	0.000312695	0	0.000399361	0.00510204	0	0.0145985	0.0114068	0.00867052	0.0570523	0.00873908	0.00998336	0.00192678	0.00364299	0.00295276	0	0.00171674	0.00326797	0	0	0.00194553	0.00124844	0	0.00128535	0.00560748	0.00512821
OTU_820	Betaproteobacteria, Duganella						-3.45242	1.56297				0.0181708	0.0150177	0.0214339	0.00406504	0.00507614	0.00159744	0.00255102	0	0	0	0.00289017	0.00158479	0	0.00166389	0	0	0	0	0	0	0	0	0	0	0	0	0	0
OTU_604	Bacteroidetes, Chryseobacterium	Type D	9.5543		-1.39718	0.012752						0	0.00265018	0.0014782	0.000625391	0	0	0	0	0	0	0.00289017	0	0	0	0.00128452	0	0	0.00327869	0.00128755	0	0	0.0463215	0.0214008	0.0524345	0	0.00128535	0.0130841	0
OTU_754	Verrucomicrobia, Luteolibacter	Type C	1.48302						0.390563	0.135014		0.000605694	0	0.000739098	0	0	0.00239617	0.00255102	0.0111111	0.0364963	0.0152091	0.00867052	0.00475436	0.00873908	0.014975	0.00256904	0	0.00688976	0	0.00343348	0	0.00940439	0	0	0	0	0.00899743	0.0140187	0.0102564
OTU_5380	Actinobacteria,clade acI-B2-4	Type A	-1.50476				4.83023		0.631962	0.0358529		0.00302847	0.00441696	0.00517369	0.00125078	0	0	0.00765306	0	0.00364964	0.00760456	0	0.0285261	0.0137328	0.0133111	0.00578035	0.00182149	0.000984252	0	0.000858369	0	0	0	0	0	0	0.00771208	0.00373832	0.0166667
OTU_653	Planctomycetes, CL500-3	Type E			1.84975	1.34597						0.00121139	0	0.000739098	0	0	0	0	0	0	0	0	0.00158479	0.00374532	0	0.0032113	0.00546448	0.00688976	0	0.00987125	0	0	0	0.00583658	0.00124844	0.00835655	0.00899743	0.0205607	0.0205128
OTU_3286	Verrucomicrobia, Prosthecobacter	Type E	0.980072	2.46939	0.338879	0.353085	9.29417		-0.0150946			0.00121139	0.000883392	0	0.000312695	0	0.00279553	0.0102041	0	0	0.00380228	0.00289017	0	0.00374532	0	0.00385357	0.00546448	0.00393701	0.00491803	0.00214592	0.00326797	0.0125392	0	0.0077821	0.00124844	0.00835655	0.0154242	0.0121495	0.0166667
OTU_726	Bacteroidetes, Sphingobacteriaceae	Type E	4.19883	2.19332	-0.402791	0.612786						0	0.000883392	0	0	0	0.000399361	0.00765306	0	0	0	0.0115607	0	0	0	0.00192678	0.00546448	0.00295276	0.00163934	0.0055794	0.00261438	0.0188088	0.0245232	0.00583658	0.0224719	0	0.00642674	0.00747664	0.0179487
OTU_98	Actinobacteria, Mycobacterium	Type E	2.11128	1.44159	-1.69226		2.36082	1.56174				0.00302847	0.00176678	0.000739098	0.000938086	0.00761421	0.00439297	0.00510204	0	0.00364964	0	0	0	0.00124844	0	0.00449583	0.00182149	0.00295276	0.00655738	0.0111588	0.00784314	0.00626959	0.00544959	0.00194553	0	0.00696379	0.00128535	0	0.00128205
OTU_848	Bacteroidetes, Cytophagaceae	Type E	-0.803696	0.980238	0.966855	0.273345						0	0.00176678	0	0.000312695	0	0	0	0	0	0	0	0	0	0.00166389	0.00642261	0.00546448	0.00787402	0.00327869	0.00643777	0.00392157	0	0.013624	0.00194553	0.00374532	0.00696379	0.0128535	0.0130841	0.0141026
OTU_739	Deltaproteobacteria, Peredibacter	Type D	6.77709		1.08658	0.100111	6.70187	5.77651	-0.801855	0.578586		0.000605694	0.00441696	0.000739098	0.000312695	0	0	0.0178571	0.0037037	0.00729927	0	0	0.00158479	0	0.00332779	0.0032113	0.00182149	0.00295276	0	0.00128755	0	0	0.0163488	0.0116732	0.00499376	0.00557103	0.0192802	0.0158878	0.0153846
OTU_539	Actinobacteria,clade acI-B2-4	Type C			0.493501		3.15394		0.185627			0.00121139	0.00530035	0.00369549	0.00469043	0	0.000399361	0.0153061	0.0111111	0	0	0	0.022187	0.00873908	0.00998336	0.00192678	0	0	0	0.00128755	0	0.0031348	0	0	0	0	0.00385604	0.00841121	0.0115385
OTU_730	Bacteroidetes, Chitinophagaceae	Type B	6.44824	0.222516	-1.09501	0.664709	2.50604	0.362014	-0.37699	0.317707		0.00242277	0.00176678	0.0014782	0.000312695	0	0.00159744	0.0280612	0.0111111	0.0145985	0.00380228	0.00867052	0.00633914	0.00749064	0.00998336	0.000642261	0.00910747	0.000984252	0	0.00128755	0.000653595	0.015674	0.013624	0.0077821	0.00249688	0.00557103	0.00257069	0.000934579	0.0102564
OTU_816	Gammaproteobacteria, Rheinheimera	Type C					2.41142	0.833122	1.10319	1.01093		0.00121139	0	0.000739098	0.00250156	0.00126904	0.00319489	0.0255102	0.0037037	0	0.0228137	0.00578035	0.0554675	0.00249688	0.00499168	0	0	0	0	0	0	0	0	0	0	0.00139276	0.00642674	0	0.00897436
OTU_5185	Verrucomicrobia, Opitutae		-4.27734				-0.672744	0.214013	0.734933			0.00545124	0.00530035	0.0110865	0.00250156	0.00761421	0.00638978	0.00255102	0	0.00729927	0	0	0.0110935	0.00499376	0.00499168	0.0032113	0.00364299	0.00393701	0	0.000429185	0	0	0	0	0	0	0	0	0.0025641
OTU_289	Actinobacteria, Microbacteriaceae	Type A					-2.37532	1.61813	0.108552			0.00363416	0.00265018	0.0022173	0.000625391	0	0.00119808	0.00765306	0	0	0	0	0.00950872	0.0162297	0.00499168	0.00128452	0	0	0	0.000858369	0	0	0.013624	0	0	0	0.00257069	0.0205607	0.0205128
OTU_309	Actinobacteria, Candidatus Limnoluna	Type A			2.3495		-0.659519	0.111591	0.757909	0.145213		0.00423985	0.00706714	0.00369549	0.00156348	0	0.000399361	0.00255102	0.0037037	0	0	0	0.0142631	0.0137328	0.00166389	0.00192678	0	0	0	0.000858369	0	0.0031348	0	0	0.00124844	0	0.00642674	0.0130841	0.0166667
OTU_749	Alphaproteobacteria, Candidatus Hepatincola	Type B	1.09983		-0.599708		3.38865	0.331925	-0.796669	0.18355		0.00121139	0.00530035	0.00295639	0.00156348	0.00380711	0	0.00510204	0.0148148	0.0145985	0.00760456	0.00578035	0	0	0	0.00128452	0.00728597	0.00295276	0	0.000429185	0.000653595	0.0125392	0.0190736	0	0.0187266	0	0.00385604	0.0102804	0
OTU_765	Chlorobi, OPB56	Type E	-2.8146	0.98275	0.155831	0.0233473	0.968438	0.417315	0.140023	0.00136824		0.00121139	0.00265018	0.0022173	0.00250156	0.00380711	0.00319489	0	0.00740741	0	0.00760456	0.00578035	0.00633914	0.00873908	0.00665557	0.00449583	0.00910747	0.00688976	0.00163934	0.00128755	0.00196078	0	0.0027248	0.00194553	0.00124844	0	0.00257069	0.00280374	0.00384615
OTU_71	Proteobacteria, Rhodoblastus	Type E	-0.76067	2.15353	-0.858541	0.600605	2.24974	0.857663				0.000605694	0	0	0	0.00126904	0.000798722	0.00255102	0.0037037	0	0	0	0	0.00249688	0.00166389	0.00578035	0.0182149	0.00787402	0.0131148	0.00515021	0.00392157	0.0250784	0.00544959	0.0116732	0	0	0.00128535	0.00186916	0.00384615
OTU_2215	Actinobacteria, Microbacteriaceae	Type A	-4.27734		1.78989				0.958828	0.176338		0.00302847	0.0106007	0.00665188	0.00312695	0	0	0	0	0	0.00380228	0.00289017	0.0126783	0.011236	0.00665557	0.0032113	0.00364299	0	0	0.000429185	0	0	0	0	0.00124844	0	0.00128535	0.00747664	0.00897436
OTU_187	Verrucomicrobia, Chthoniobacterales	Type E	-0.636047	0.225198	-0.367259	0.429707	-0.202776	0.00947981				0.00302847	0.00265018	0.0022173	0	0	0.0019968	0.00255102	0	0	0	0	0	0.00249688	0	0.00578035	0.00546448	0.00885827	0.0213115	0.00386266	0.00261438	0	0.0027248	0.00583658	0.00124844	0.00139276	0.00514139	0.00186916	0.00512821
OTU_767	Bacteroidetes, NS11-12 marine group	Type D	2.87169	5.33357	-1.14096	0.923015	-2.663	0.0644586	-0.238022			0.00242277	0.00353357	0.00295639	0.000625391	0	0.000798722	0.00255102	0.0037037	0	0	0.00867052	0.00158479	0	0	0.0032113	0.00364299	0.0019685	0.00819672	0.00171674	0.000653595	0.0031348	0.00544959	0.0136187	0.0224719	0.00417827	0.00385604	0.00373832	0.0025641
OTU_609	Actinobacteria, Corynebacteriaceae	Type A	-1.21298	0.461249	-2.01928							0	0	0	0.00125078	0.0101523	0.0019968	0	0	0	0.00380228	0	0	0	0	0	0	0.0374016	0.0131148	0.000858369	0.00261438	0.00940439	0	0.00972763	0.00124844	0	0	0	0
OTU_425	Bacteroidetes, Chitinophagaceae	Type C	2.08744	1.85077	-0.737247	1.23966	1.2082	0.342384	0.740541	0.60676		0.000605694	0	0.00295639	0.00125078	0	0.00479233	0.0102041	0.0259259	0.00364964	0.00380228	0.0144509	0.0142631	0.00749064	0.00665557	0.000642261	0.00182149	0.000984252	0	0	0	0.0125392	0	0.00194553	0.00249688	0	0.00257069	0.000934579	0.00897436
OTU_901	Verrucomicrobia, OPB35 soil group	Type E	-0.589535	0.666199	0.483856	0.612049						0.00121139	0	0	0	0	0	0	0	0	0	0	0	0.00249688	0	0.00385357	0.00910747	0.00492126	0	0.00858369	0	0.00626959	0	0.00194553	0	0.00835655	0.0167095	0.0046729	0.0141026
OTU_918	Candidate division SR1	Type E	0.636864		0.522415	0.0516467	10.3754		-0.890293			0.00121139	0	0.000739098	0.000312695	0	0	0.0153061	0.00740741	0.00729927	0	0	0	0.00124844	0	0.00128452	0.00182149	0.00393701	0.00819672	0.00429184	0	0	0.00544959	0.00194553	0.00124844	0.0167131	0.00514139	0.00560748	0.0166667
OTU_1235	Bacteroidetes, Leadbetterella	Type A					9.88922		0.806002	0.367294		0	0	0.0014782	0.000312695	0	0	0.0127551	0.0037037	0	0	0	0.0380349	0.031211	0.0116473	0	0	0	0	0	0	0.0031348	0	0	0.00124844	0	0	0.000934579	0.0102564
OTU_6899	Betaproteobacteria, Polynucleobacter	Type A	-1.34409	0.742893	0.780984	0.332062	-2.72835	0.690339				0.00242277	0.00353357	0.0022173	0.000625391	0.00126904	0.000399361	0	0.0111111	0	0	0.00578035	0.00316957	0.00374532	0.00499168	0.00192678	0.00546448	0.00295276	0	0.00214592	0.00196078	0.0031348	0	0	0	0.00557103	0.00385604	0.00934579	0.0153846
OTU_664	Planctomycetes, Planctomycetaceae	Type E	0.441144	2.30822	-0.501211	0.639757						0.000605694	0	0	0	0	0	0	0	0	0	0	0	0	0	0.00770713	0.00364299	0.0127953	0.00491803	0.00429184	0.00718954	0.0031348	0.013624	0.00583658	0.00499376	0.00417827	0.00257069	0.00373832	0.00128205
OTU_1230	Actinobacteria, clade acSTL	Type A	0.00887385	4.10111			6.19734	0.420445	0.292904	0.192802		0.00181708	0.00618375	0.00517369	0.00156348	0	0.000399361	0.0178571	0.0037037	0.00364964	0	0	0.0142631	0.00873908	0.00499168	0.00256904	0.00364299	0	0	0.000858369	0.000653595	0	0	0.00194553	0	0	0.00128535	0.00654206	0.00641026
OTU_218	Planctomycetes, Planctomycetaceae	Type E	2.66924		-1.29826		4.51614		-0.192356	1.04484		0.00302847	0.00265018	0.0014782	0.00187617	0	0.0019968	0.0102041	0.0037037	0	0	0.00289017	0.00158479	0.00249688	0.00499168	0.0032113	0.00546448	0.00590551	0	0.00300429	0	0.0125392	0.00817439	0.00972763	0.00124844	0	0.00385604	0.000934579	0.00384615
OTU_803	Deltaproteobacteria, Sorangiineae	Type C	-2.31569				-2.99948	1.54913	0.357927	0.194884		0.00484555	0.00795053	0.00517369	0.000625391	0	0.0019968	0.00510204	0	0	0.00380228	0.0115607	0.00792393	0.0062422	0.00831947	0.0032113	0.00546448	0.00688976	0	0.00171674	0	0	0	0	0	0	0.00128535	0.000934579	0
OTU_7025	Verrucomicrobia, UA11	Type A	-0.693825				-1.23113		1.08352			0	0.00353357	0.000739098	0	0	0.000399361	0	0	0	0.00380228	0	0.00633914	0.011236	0.00332779	0.00899165	0.00182149	0	0	0.00128755	0	0	0	0	0	0	0.0128535	0.017757	0.00641026
OTU_635	Gammaproteobacteria, Legionella	Type B	4.72713	5.69933	-1.77845	0.428319	7.21353	0.756472	-1.08588			0.00302847	0.00176678	0.00295639	0.00125078	0	0.000798722	0.0153061	0.00740741	0.0145985	0	0.00289017	0	0	0.00166389	0	0	0.000984252	0.0180328	0.00171674	0	0.0125392	0.0245232	0.0077821	0.00749064	0	0	0.000934579	0.00128205
OTU_623	Firmicutes, Streptococcus	Type E	3.3368	3.32215								0	0.000883392	0	0	0.0126904	0.00119808	0	0	0	0.00380228	0.00289017	0	0	0	0	0	0.0187008	0.0163934	0.00171674	0.00261438	0.0219436	0.0245232	0.00583658	0	0	0	0	0
OTU_162	Actinobacteria, clade acI-B1	Type B			2.01303		-0.637406	0.337426				0.00242277	0.00441696	0.00517369	0.00156348	0	0	0	0	0.00364964	0	0	0.0158479	0.0062422	0	0.0032113	0	0.0019685	0	0.00171674	0	0	0	0	0.00124844	0	0.00257069	0.00934579	0.0128205
OTU_912	Betaproteobacteria, Comamonadaceae	Type A	-1.50476		0.493501							0	0	0.000739098	0.000938086	0	0.000399361	0	0	0	0.0152091	0	0.0237718	0.00749064	0.00665557	0.000642261	0.00364299	0.0019685	0	0.00171674	0	0.0031348	0	0	0	0	0.00771208	0.00841121	0.0141026
OTU_352	Actinobacteria, CL500-29 marine group,freshwater acIV-A clade	Type A					0.0852732	2.20336	0.801699			0.000605694	0.00265018	0.0014782	0.00187617	0.00126904	0	0.00255102	0	0	0	0	0.0126783	0.019975	0.00499168	0.0032113	0	0	0	0.00171674	0	0	0	0	0	0	0.00642674	0.00747664	0.00769231
OTU_1269	Betaproteobacteria, Comamonadaceae	Type C	1.69136	0.949965	-1.24365	0.485431			-1.11371			0	0.000883392	0	0.000312695	0	0	0	0	0.135036	0.00380228	0	0.00475436	0.00124844	0	0.00128452	0	0.000984252	0	0.000429185	0	0.0031348	0	0.0077821	0	0.0125348	0.00128535	0.00373832	0.0025641
OTU_943	Bacteroidetes, Cytophagaceae	Type E	3.67565	2.6136	-0.449315	0.0558203	-1.32229					0.000605694	0.000883392	0	0.000312695	0	0	0	0	0	0.0114068	0	0	0	0	0.00256904	0.0145719	0.00590551	0	0.00171674	0.00196078	0.00940439	0.013624	0.00389105	0.0062422	0.00835655	0.00385604	0.00560748	0.0102564
OTU_1090	Proteobacteria, TA18		0.46027		0.558191	0.0555459	1.96588	0.456219	-0.584596			0.00121139	0.00530035	0.0014782	0.000312695	0	0	0.00510204	0	0.0109489	0	0	0.00158479	0	0	0.00192678	0.00182149	0	0.0114754	0.00472103	0.000653595	0	0.0027248	0.00194553	0.00374532	0.00417827	0.00642674	0.00747664	0.00769231
OTU_5439	Betaproteobacteria, Comamonadaceae	Type E	-4.44519	1.38419	0.85021	0.515218						0.00181708	0.00353357	0.00369549	0.00218887	0	0	0	0	0	0.00380228	0	0.00158479	0	0	0.00578035	0.00728597	0.00984252	0	0.00128755	0.000653595	0	0	0.00194553	0.00249688	0	0.00514139	0.00841121	0.00384615
OTU_136	Actinobacteria, Sporichthyaceae	Type A	-0.307238	1.51582	-0.217387	0.0143337	2.16794	0.0499431	-0.739307			0.00423985	0.00353357	0.00369549	0.00343965	0	0.00319489	0.00765306	0	0.00729927	0	0	0	0	0.00166389	0.0032113	0.00910747	0	0	0.00128755	0.00130719	0.00626959	0.0027248	0.00194553	0.00499376	0	0.00128535	0	0
OTU_115	Betaproteobacteria, TRA3-20	Type B	-1.05847				-0.113559	2.21163	-1.33563	0.666413		0.00121139	0.00618375	0.00369549	0.00250156	0	0.00159744	0.0178571	0	0	0.0152091	0	0.00316957	0.00249688	0	0.000642261	0.00364299	0.00393701	0	0.00214592	0	0	0.00544959	0	0.011236	0	0.00128535	0	0
OTU_8113	Planctomycetes, Planctomycetaceae		0.223426	0.785346	0.155831	0.0233473	5.32411	3.42852				0.00302847	0.00530035	0.00295639	0.00343965	0	0.000399361	0.0102041	0.0037037	0.00729927	0	0	0	0	0	0.00256904	0.00364299	0.000984252	0.0114754	0.00257511	0.00196078	0	0.0027248	0.00194553	0	0	0.00257069	0	0.00384615
OTU_1913	Candidate division OD1	Type B	0.89919	0.17033	-0.951685		1.41534	5.80533	-1.23687			0.00242277	0	0.00960828	0.000938086	0.0101523	0.000798722	0.0102041	0.0296296	0	0.0152091	0	0	0.00249688	0.00332779	0.00256904	0	0.0019685	0	0	0	0.00626959	0.00817439	0.00389105	0	0	0	0.000934579	0
OTU_882	Bacteroidetes, Hydrotalea	Type E	2.04997	1.45712	-0.490103	0.237227	2.89364		-0.940177	0.216161		0	0.000883392	0	0	0	0.0019968	0.00765306	0.0111111	0	0	0	0.00158479	0.00124844	0	0.00128452	0.010929	0	0	0.00343348	0	0.0031348	0.0108992	0.0077821	0.00249688	0.0153203	0.00257069	0.00373832	0.00769231
OTU_1172	Betaproteobacteria, TRA3-20	Type A	-0.476808		0.3128	0.32954	-1.23113		0.678053			0.00121139	0.00265018	0.00369549	0.00187617	0	0.0019968	0	0.0037037	0	0.00380228	0.00867052	0.00316957	0.00749064	0	0.00128452	0.00728597	0.00295276	0	0	0.00130719	0	0.0027248	0.00194553	0.00249688	0.00557103	0.00385604	0.0046729	0.0025641
OTU_919	Chlamydiae, Candidatus Rhabdochlamydia	Type E	3.45741	0.551614	0.478645	0.218009						0	0.000883392	0	0.000938086	0	0	0.00255102	0	0	0	0	0	0.00124844	0.00166389	0.000642261	0.00364299	0.0019685	0	0.00128755	0	0.00940439	0.00544959	0.00389105	0.00124844	0	0.0141388	0.0149533	0.0166667
OTU_1053	Actinobacteria, Acidimicrobineae	Type E	0.0397174	0.730477	-1.61382		1.17404	0.412024	-0.315378	0.109397		0.00242277	0.000883392	0.0014782	0.00250156	0	0.00319489	0.00510204	0.0037037	0.00364964	0	0.00289017	0.00316957	0	0.00166389	0.00385357	0.00364299	0.00295276	0	0.00343348	0.00196078	0.00626959	0	0.00194553	0.00124844	0.00139276	0	0.0046729	0
OTU_900	Deltaproteobacteria, Sandaracinaceae	Type E	0.531424	1.675	-0.926272		-2.13322		0.747127			0.00181708	0.000883392	0.000739098	0.000625391	0	0	0.00510204	0	0	0	0.00867052	0.00475436	0.00374532	0.0183028	0.00449583	0.00182149	0.00688976	0	0.00300429	0	0	0.00817439	0.00389105	0	0	0.00642674	0.000934579	0.00128205
OTU_3060	Verrucomicrobia, FukuN18 freshwater group	Type A			0.991696				0.566697			0	0.000883392	0.000739098	0.000312695	0	0.000399361	0.00255102	0	0	0	0	0.00792393	0.00499376	0.00166389	0.000642261	0	0	0	0	0	0	0	0.00194553	0	0	0.0141388	0.0280374	0.00641026
OTU_5172	Alphaproteobacteria, Rhodobacter	Type D	2.9701	0.858443								0	0	0	0.00375234	0.00380711	0.00279553	0	0	0	0	0	0	0	0.00332779	0	0	0.000984252	0.00163934	0.00343348	0.0124183	0.00626959	0.0027248	0.0077821	0	0	0	0	0.0025641
OTU_199	Betaproteobacteria, Aquabacterium	Type A	-1.50476		2.3495							0.00242277	0.000883392	0	0	0	0.00119808	0	0	0	0	0	0.00633914	0.00374532	0	0.000642261	0.00182149	0.00393701	0	0.000858369	0	0	0	0	0.00124844	0	0.00899743	0.0130841	0.0205128
OTU_3756	Actinobacteria, clade acI-A7	Type A	-0.693825				2.76198	0.133255	0.707742	0.216161		0.00181708	0.00265018	0.000739098	0.000938086	0.00126904	0	0.00255102	0.0037037	0	0	0	0.0142631	0.011236	0.00665557	0.0032113	0.00182149	0	0	0.00128755	0	0	0	0.00194553	0	0	0.00385604	0.00654206	0.00769231
OTU_1498	Alphaproteobacteria, Methylosinus	Type E	0.45512	0.00728385	-1.02964	1.04664	1.99341	0.341966	0.156573			0.000605694	0.000883392	0.0022173	0.00187617	0.00253807	0.0019968	0.00255102	0	0.00364964	0	0	0.00158479	0.00124844	0.00499168	0.00128452	0.00546448	0.00393701	0	0.00214592	0.00718954	0	0.00817439	0.00583658	0.00124844	0.00139276	0	0.000934579	0
OTU_268	Actinobacteria, clade acI-A6	Type A	-1.50476				4.82452	1.093	0.697879			0.00242277	0.00176678	0.000739098	0.000625391	0	0.000798722	0.00510204	0	0.00364964	0	0	0.0206022	0.00873908	0.00332779	0.0032113	0.00182149	0	0	0.000858369	0	0	0	0	0	0	0.00257069	0.00560748	0.00641026
OTU_535	Actinobacteria, Mycobacterium	Type B	2.64329	1.23697	-0.92067		2.18209	0.618147	-0.0461598			0.000605694	0.00176678	0.0022173	0.00250156	0	0.0019968	0	0.0111111	0.00364964	0	0	0	0.00124844	0.00332779	0.000642261	0.00182149	0.0019685	0.00491803	0.00472103	0.00522876	0.0031348	0	0	0.00124844	0	0.00257069	0	0.00128205
OTU_1577	Bacteroidetes, Chitinophagaceae	Type E	-2.52641		-0.340339	0.146179	1.64328					0.000605694	0	0	0	0	0	0.00255102	0.0111111	0	0	0	0.00316957	0	0	0.00256904	0.00910747	0	0	0.00257511	0	0.00626959	0	0.00194553	0.00873908	0.0097493	0.00771208	0.00560748	0.00769231
OTU_1168	Chloroflexi	Type C	-0.118462		-0.207252		3.03597	1.51195	-0.636078	0.0728072		0.000605694	0.00265018	0.00369549	0.00218887	0	0	0.0102041	0.0148148	0	0	0	0.00316957	0.00374532	0.00166389	0	0.00182149	0	0	0.00171674	0	0.0031348	0	0.00583658	0.0174782	0	0.00385604	0	0
OTU_189	Bacteroidetes, Emticicia	Type C	1.01963		1.65636		8.52702		-0.609788	0.397076		0	0.000883392	0	0.000312695	0	0.000399361	0.00765306	0.0222222	0	0.0152091	0.0115607	0	0.0062422	0.00831947	0.00128452	0	0	0	0.00214592	0	0.0031348	0	0	0.00124844	0	0.00385604	0.00654206	0.00641026
OTU_79	Actinobacteria, CL500-29 marine group freshwater clade acIV-B	Type E	-0.595479	0.4285	1.259	0.34395	-1.47274					0	0.00265018	0	0.00218887	0.00126904	0.00239617	0	0	0	0	0	0.00158479	0.00124844	0.00166389	0.00256904	0.00546448	0	0.00163934	0.00472103	0	0	0	0.00194553	0.00124844	0.00139276	0.00257069	0.00560748	0.00384615
OTU_1059	Armatimonadetes	Type C	-0.570738	1.59379	0.130188	0.263034	5.2081	0.550541	-0.0252876	0.353023		0.00121139	0	0.000739098	0.000312695	0	0.00119808	0.00255102	0.0037037	0.00729927	0.00380228	0.00578035	0.00475436	0.00374532	0.00332779	0.00192678	0	0.000984252	0	0.00515021	0	0.0031348	0.0027248	0	0.00124844	0.00278552	0.00385604	0.00280374	0.00512821
OTU_288	Alphaproteobacteria, Meganema	Type A	0.387815	1.67316	1.65636		-1.05357	1.0648				0.00181708	0.00441696	0.00295639	0.00156348	0	0.00119808	0.00510204	0	0	0	0	0	0	0	0.00128452	0.00546448	0.000984252	0	0	0	0	0.0027248	0.00389105	0.00124844	0	0.00514139	0.00654206	0.0102564
OTU_144	Bacteroidetes, Sphingobacteriia, LiUU-11-161	Type E	2.99455	0.121274	0.898338	0.0917425						0	0	0	0	0.00126904	0.00359425	0.00510204	0	0	0	0	0	0.00124844	0	0.0032113	0	0.00295276	0.00327869	0.00171674	0.000653595	0	0.00544959	0.00194553	0.00249688	0.00278552	0.00385604	0.00654206	0.00641026
OTU_3698	Actinobacteria, clade acI-A1	Type C	2.38355	1.87121			2.6573	2.39173				0.00121139	0.00265018	0.000739098	0.00125078	0.00507614	0.00119808	0	0.0259259	0	0.0190114	0	0.00158479	0.00124844	0.00166389	0.00128452	0	0	0.00819672	0.00214592	0.00130719	0	0	0.00194553	0	0	0	0.00186916	0
OTU_305	Actinobacteria, clade acI-B2-4	Type A	-2.89105		0.80906				0.86059			0.00181708	0	0.00295639	0.00187617	0	0.000399361	0.00255102	0.0037037	0	0	0	0.0142631	0.00499376	0.00166389	0	0.00182149	0.0019685	0	0.000429185	0	0.0031348	0	0	0.00124844	0	0.00642674	0.00280374	0.00512821
OTU_978	Alphaproteobacteria, Novosphingobium	Type D	-0.260396		0.578128	0.202966						0.000605694	0.000883392	0.0022173	0.00125078	0	0	0	0	0	0	0	0.00158479	0.00499376	0.00332779	0.00128452	0	0	0	0.00300429	0.000653595	0.0031348	0.0027248	0.00194553	0	0.00139276	0.00128535	0.00747664	0.0115385
OTU_2951	Betaproteobacteria, Variovorax	Type C					0.510292		1.52535			0.00121139	0.000883392	0	0.00156348	0	0.000798722	0.00765306	0	0	0.00380228	0	0.0237718	0.0174782	0.00332779	0.000642261	0	0	0	0	0	0	0	0	0	0	0	0.000934579	0
OTU_2639	Betaproteobacteria, Polynucleobacter						-1.6852	0.816143				0.00484555	0.00441696	0.0022173	0.00156348	0.00253807	0.00319489	0.00765306	0	0	0.00380228	0	0.00316957	0.00124844	0.00665557	0	0	0	0	0.000429185	0	0.00626959	0	0	0	0	0	0	0
OTU_591	Betaproteobacteria, Methylopumilus planktonicus (LD28)						-0.542843		0.455125			0.00363416	0.00265018	0.0022173	0.00312695	0	0	0.00255102	0	0	0	0	0.00633914	0.00998752	0.00665557	0	0	0	0	0	0	0	0	0	0	0	0.00128535	0.00373832	0.00128205
OTU_755	Actinobacteria, clade acVII	Type A	-1.50476				-0.661807					0.00181708	0.00176678	0.0014782	0.00281426	0.00126904	0	0	0	0	0	0	0.00158479	0.00998752	0.00499168	0.00256904	0.00182149	0	0	0.000858369	0	0	0	0.00194553	0	0	0.00257069	0.00560748	0
OTU_279	Actinobacteria, Gaiellales	Type E	-0.476808		-0.207252		5.59739		0.108552			0.00121139	0	0	0.000312695	0.00380711	0.000399361	0.00255102	0.0037037	0	0	0	0.00316957	0	0.00166389	0.0032113	0.00182149	0.00295276	0	0.00472103	0.00196078	0	0	0.00194553	0.00749064	0	0.00128535	0	0.00128205
OTU_4445	Actinobacteria, Microcella	Type B	1.13088	0.157336	0.434609		-2.13322		-1.19745			0.00181708	0.00176678	0.000739098	0.000625391	0	0	0	0	0.0182482	0	0	0.00950872	0.00499376	0.00166389	0.00128452	0	0.0019685	0	0.000858369	0	0.0031348	0	0.00583658	0	0	0	0.00747664	0.0025641
OTU_1897	Alphaproteobacteria, Rhodobacter	Type B	0.74702	0.761377	-0.118822	0.772974	-0.583563	0.915799				0.000605694	0	0.0014782	0.000625391	0	0.000798722	0	0	0.0145985	0	0	0	0	0	0.00128452	0.00182149	0.00393701	0	0.00343348	0	0	0.0027248	0.00972763	0	0	0.00257069	0.00373832	0.00641026
OTU_80	Actinobacteria, Acidimicrobiales	Type C	0.184678	0.428705								0	0.000883392	0	0.00125078	0.00888325	0.00119808	0	0	0.0328467	0	0	0.00316957	0	0.00166389	0.00128452	0.00182149	0	0.00163934	0.00171674	0.00392157	0	0	0	0	0	0	0.000934579	0
OTU_1289	Bacteroidetes, Saprospiraceae	Type D	2.4767	0.611077	-0.742516	0.0422641						0.000605694	0	0.0014782	0.000938086	0	0	0	0	0	0	0	0.00316957	0	0	0.0032113	0.00182149	0	0	0.000858369	0.00196078	0.0031348	0.0108992	0.00583658	0.00374532	0.00835655	0.00128535	0.00186916	0.00384615
OTU_650	Bacteroidetes, Flavobacterium	Type D	3.18874	0.347098	-0.207252		2.76948	0.215283				0.00121139	0.000883392	0.000739098	0.00156348	0.00380711	0.00119808	0	0	0.00729927	0	0	0	0.00249688	0	0.00128452	0.00182149	0.000984252	0.00327869	0.00257511	0.000653595	0.0125392	0.00817439	0.00194553	0	0	0.00128535	0	0
OTU_29	Bacteroidetes, Filimonas	Type B	3.32871	0.733625	-0.72354		3.19187	2.34619				0	0	0.000739098	0.00125078	0.00380711	0.00119808	0.00255102	0.00740741	0.0109489	0	0	0	0.00124844	0.00665557	0	0	0.00295276	0.00327869	0.00128755	0.00130719	0.00940439	0.00544959	0	0	0	0.00385604	0	0.00128205
OTU_405	Actinobacteria, Actinomycetales	Type A					-2.37532	1.48921	0.566697			0.00242277	0	0.00443459	0.00125078	0	0.000798722	0.00255102	0	0	0	0	0.00792393	0.00249688	0	0.00192678	0.00182149	0	0	0	0	0	0	0	0	0	0.00128535	0.00373832	0.00641026
OTU_1169	Actinobacteria, Candidatus Limnoluna	Type A	-4.27734				3.74899		0.429236			0.00181708	0.00265018	0.0014782	0.000625391	0	0	0.00255102	0.0037037	0	0	0	0.00158479	0.00873908	0.00499168	0.000642261	0.00364299	0	0	0.000429185	0	0	0	0	0	0	0.00128535	0.0046729	0.00641026
OTU_1184	Betaproteobacteria, Massilia	Type C					-0.876002					0.00242277	0.00265018	0.000739098	0.00156348	0.00634518	0	0	0	0	0	0.0115607	0.00633914	0.00499376	0.00665557	0	0	0.0019685	0	0.000429185	0	0	0	0	0	0	0	0.000934579	0
OTU_2931	Verrucomicrobia, Opitutae	Type A					-3.28395					0.00484555	0.00176678	0.0022173	0.000938086	0	0	0	0	0	0	0	0.0190174	0.00499376	0.00166389	0.00192678	0	0	0	0	0	0	0	0	0	0	0	0.000934579	0
OTU_200	Actinobacteria, clade acI-A1	Type C					1.50159	0.481971				0.00121139	0.00176678	0.000739098	0.00250156	0	0.00119808	0.00510204	0.00740741	0	0	0	0.00316957	0.0062422	0	0	0	0	0	0	0	0	0	0	0	0	0	0.00280374	0.00769231
OTU_1375	Actinobacteria, clade acVII	Type A			0.427753				0.913271			0	0.000883392	0.0014782	0.000312695	0	0	0.00255102	0	0	0	0	0.0158479	0.00249688	0.00332779	0.00128452	0	0	0	0	0	0	0.0027248	0	0	0	0.00385604	0.0046729	0.00641026
OTU_100	Bacteroidetes, Sphingobacteriales, NS11-12 marine group	Type A	-5.08827				1.38751	1.38508				0.000605694	0.00265018	0.0022173	0.00187617	0.00761421	0.0019968	0	0	0	0	0	0.00158479	0.00249688	0.00166389	0.00128452	0.00546448	0	0.00163934	0.000429185	0	0	0	0	0	0	0	0	0
OTU_740	Betaproteobacteria, Variovorax	Type A										0.000605694	0.00176678	0.00295639	0.000625391	0	0	0	0	0.00364964	0	0	0.00633914	0.00374532	0	0.00128452	0	0.000984252	0	0.000429185	0	0	0	0	0	0	0.00257069	0.00654206	0.00512821
OTU_431	Actinobacteria, CandidatusMicrothrix	Type C	2.78809	3.02728	-0.951685							0.000605694	0	0	0.000625391	0	0.0019968	0	0	0.040146	0	0	0	0	0	0	0	0	0.00491803	0.000858369	0.00130719	0.00626959	0.00544959	0	0.00249688	0	0	0.000934579	0
OTU_455	Actinobacteria, clade acI-A1	Type A										0.00121139	0.00265018	0.000739098	0.00156348	0	0	0	0	0	0	0	0.0110935	0.0124844	0.00166389	0.000642261	0.00182149	0	0	0	0	0	0	0	0	0	0	0	0.00128205
OTU_63	Verrucomicrobia, Luteolibacter	Type E	1.69136	0.170329	0.809059							0	0	0	0.000625391	0.00126904	0	0	0	0	0	0	0	0	0	0.000642261	0	0.000984252	0	0.00128755	0.00196078	0.0031348	0	0.00389105	0.00249688	0	0.00771208	0.00560748	0.00384615
OTU_263	Alphaproteobacteria, Rickettsiaceae	Type E	-0.0204886	0.00999727	0.518914							0.000605694	0.000883392	0	0	0	0	0	0	0	0	0.00289017	0	0.00124844	0.00166389	0.0032113	0.00182149	0.0019685	0	0.00171674	0	0.0031348	0.0027248	0.00194553	0.00249688	0	0	0.00280374	0.00769231
OTU_1228	Betaproteobacteria, Burkholderiales	Type A					-4.09488					0.00242277	0.00441696	0.0014782	0.000312695	0	0	0	0	0	0	0	0.00158479	0.00374532	0.00665557	0.00192678	0	0	0	0	0	0	0	0	0	0	0.00257069	0.00373832	0.00128205
OTU_560	Actinobacteria, acI-B1	Type A					-2.33276	0.402573				0.000605694	0.00353357	0.0014782	0.000625391	0.00126904	0.000399361	0	0	0	0	0	0.00792393	0.00499376	0.00166389	0.00128452	0	0	0	0	0.000653595	0	0	0	0	0	0.00257069	0.000934579	0.00384615
OTU_865	Actinobacteria, Microbacteriaceae	Type A					-0.511359					0.00121139	0.00176678	0	0.000938086	0	0.000399361	0	0	0	0	0	0.00475436	0.00374532	0.00166389	0	0	0	0	0.000858369	0	0	0	0	0	0	0.00257069	0.00654206	0.00384615
OTU_105	Actinobacteria, CL500-29 marine group, freshwater clade acIV-A	Type C	1.281	0.720901								0.000605694	0.000883392	0.000739098	0.000938086	0	0	0	0.00740741	0	0.00760456	0.00578035	0	0	0	0.000642261	0.00182149	0.000984252	0	0.00257511	0	0.0031348	0.0027248	0.00389105	0	0	0	0	0.00512821
OTU_8063	Bacteroidetes, Flavobacterium	Type E	1.49524	0.0172812	-0.994765	0.225784						0	0	0	0	0	0	0	0	0	0	0	0	0	0	0.00256904	0.00364299	0	0.00163934	0	0.00522876	0.00940439	0.013624	0	0.00374532	0	0	0.000934579	0.0025641
OTU_1219	Verrucomicrobia, vadinHA64	Type A					-1.32229		0.734933			0.00121139	0.000883392	0.0022173	0.000625391	0	0	0.00255102	0	0	0	0	0.0110935	0.00873908	0.00665557	0.000642261	0	0	0	0	0	0	0	0	0	0	0	0	0
OTU_1109	Actinobacteria,clade acI-A	Type A					-1.32229					0.00121139	0.00176678	0.0022173	0.000625391	0	0	0	0	0	0	0	0.00633914	0.00499376	0.00332779	0	0.00364299	0	0	0	0.000653595	0	0	0	0.00249688	0	0	0.000934579	0.0025641
OTU_469	Bacteroidetes, Sphingobacteriales, AKYH767	Type C	0.556243		-0.507548	0.352153						0.000605694	0.00176678	0.000739098	0	0	0.000798722	0.00255102	0	0	0.00760456	0.0115607	0	0	0.00332779	0.00192678	0.00364299	0	0	0	0	0.0031348	0	0.00583658	0	0	0.00128535	0.00186916	0
OTU_109	Actinobacteria, Gaiellales	Type A					-1.05357	0.251113				0.00242277	0.000883392	0.000739098	0.00156348	0	0.000399361	0	0	0	0	0.00289017	0	0	0.00166389	0.00128452	0.00182149	0.000984252	0	0.00300429	0	0	0	0	0.00124844	0	0	0	0
OTU_404	Alphaproteobacteria, Meganema	Type E			-0.52821	0.453904						0	0.000883392	0.0014782	0.000312695	0	0	0	0	0	0	0	0	0	0	0.00192678	0.00728597	0.000984252	0	0	0	0	0	0.00194553	0.00873908	0	0.00128535	0.00373832	0.00128205
OTU_377	Actinobacteria, clade acSTL	Type A					-2.70859					0.00121139	0.000883392	0.0014782	0.000312695	0	0	0	0	0	0	0	0.00475436	0.00749064	0.00332779	0	0	0	0	0.000429185	0	0	0	0	0	0	0	0.0046729	0.00128205
OTU_1606	Verrucomicrobia, Chthoniobacterales	Type C					1.16923	0.192779	-0.235666	0.00333128		0	0.000883392	0.0014782	0.00156348	0	0	0.00255102	0	0.00364964	0	0.00289017	0.00158479	0.00374532	0	0.00256904	0	0.0019685	0	0.000429185	0	0	0	0	0	0	0.00128535	0.000934579	0
OTU_253	Bacteroidetes, Flavobacterium	Type A					2.23674	2.13865	0.801699			0	0.000883392	0	0.000625391	0.00126904	0	0.00255102	0	0	0	0	0.0126783	0.00873908	0.00166389	0	0	0	0	0.000429185	0	0	0	0	0	0	0	0	0.00128205
